# Supplementary material for: Patterning of the Autotrophic, Mixotrophic, and Heterotrophic Proteomes of Oxygen-Evolving Cyanobacterium Synechocystis sp. PCC 6803
Source: Front Microbiol. 2022 May 25;13:891895. doi: 10.3389/fmicb.2022.891895 (PMC9175036; doi:10.3389/fmicb.2022.891895)
Supplement: Supplementary file 1 [file Data_Sheet_1.xlsx]

## Sheet: SupplementaryTable1
Supplementary Table 1. Summary of protein quantified in ATHC, MT and LAH conditions in comparison to ATLC. Bold font indicates Annova p value < 0.05
		ATHC VS ATLC		MT vs ATLC		LAH VS ATLC
Accession	Abrev	p-value	Log2(FC)	p-value	Log2(FC)	p-value	Log2(FC)	Classification according to Jahn et al 2019	Sub-Classes according to Jahn et al 2019	Description	Function 1
slr1563	NA	0.0241202	(+)infinity	0.0095635	-0.865467	0.794685	-2.40226	MAI	HYP	hypothetical protein	Hypothetical	0
slr0521	NA	0.0244264	4.60078	#N/A	NA	0.00756756	6.94825	MAI	UNK	unknown protein	Unknown	0
sll2013	NA	6.3906e-05	3.80065	#N/A	NA	0.0137459	-3.41528	MAI	HYP	hypothetical protein	Hypothetical	0
slr1964	frp	5.9529e-05	3.61988	0.00358958	3.51242	1.59966e-05	4.30379	MAI	RF	hypothetical protein	Hypothetical	fluorescence recovery protein (FRP) required for deactivation of OCP during NPQ
slr1535	NA	6.63859e-07	3.49195	5.54365e-05	6.38347	1.84075e-08	6.10893	MAI	HYP	hypothetical protein	Hypothetical	α-mannosidase (glycogen metabolism)
slr0288	glnN,GS	2.39332e-08	3.4221	2.14827e-06	4.66297	3.65078e-09	4.26464	CBM	AAB	glutamate--ammonia ligase	Amino acid biosynthesis	Glutamate family / Nitrogen assimilation
sll1453	nrtD	4.56275e-07	3.28628	9.7209e-06	2.9314	1.73659e-07	4.08351	CBM	TBP	nitrate/nitrite transport system ATP-binding protein	Transport and binding proteins	0
sll0108	amt1	0.0177644	2.78555	0.470988	1.39446	0.0156477	2.68377	CBM	TBP	ammonium/methylammonium permease	Transport and binding proteins	secondary transporter
sll0055	prp3	6.70397e-05	2.49601	6.32528e-05	5.43328	2.13003e-07	5.48554	MAI	TRANSL	processing protease	Translation	Degradation of proteins, peptides, and glycopeptides
slr1250	pstB, pstB3, phoT	0.144513	2.44775	1.26108e-05	3.28726	0.0968368	-0.217894	CBM	TBP	phosphate transport ATP-binding protein PstB homolog	Transport and binding proteins	0
ssl1047	NA	0.850063	2.41375	#N/A	NA	0.0488187	5.65425	MAI	HYP	hypothetical protein	Hypothetical	0
sll0834	bicA	4.30204e-05	2.41184	2.99912e-05	3.64915	3.00255e-06	3.84454	CBM	CCM	low affinity sulfate transporter	Transport and binding proteins	Na+-dependent HCO3- transporter, BicA, constitutive Ci transporter
ssl2814	NA	0.00641739	2.34237	0.000335757	1.3759	0.000208953	1.93797	MAI	UNK	unknown protein	Unknown	0
sll1283	spoIID	5.33781e-06	2.2614	0.000131472	1.47623	2.55312e-05	1.64813	MAI	OTHER	similar to stage II sporulation protein D	Other categories	Adaptations and atypical conditions
ssl2615	atpH, atpE	0.0700503	2.24625	#N/A	NA	0.0482117	3.83101	PSET	ATPS	ATP synthase C chain of CF(0)	Photosynthesis and respiration	ATP synthase
slr1259	NA	9.46751e-05	2.20751	2.76601e-05	2.16115	2.13125e-05	1.86231	MAI	HYP	hypothetical protein	Hypothetical	0
slr1261	NA	2.28199e-05	2.13788	0.0256073	-0.321783	0.000361967	1.20377	MAI	HYP	hypothetical protein	Hypothetical	0
slr1260	NA	7.40791e-07	2.06416	0.000102186	1.35356	0.0184433	0.315188	MAI	HYP	hypothetical protein	Hypothetical	0
ssr0390	psaK, psaK1	0.0175143	2.0587	0.0066958	0.927888	0.0594105	1.5053	PSET	PSI	photosystem I reaction center subunit X	Photosynthesis and respiration	Photosystem I
sll0821	cph2	5.84876e-05	2.02088	0.937704	-0.352325	0.000515024	1.72491	MAI	RF	phytochrome-like protein	Hypothetical	photoreceptor for blue light response/phototaxis inhibitor
slr0769	NA	1.36828e-05	1.96748	0.000544637	-0.716694	0.00129877	-1.01637	MAI	HYP	hypothetical protein	Hypothetical	0
slr1746	mulI, dga, murI	0.00174992	1.90491	#N/A	NA	0.000135873	3.17701	LPB	CE	glutamate racemase	Cell envelope	Murein sacculus and peptidoglycan
sll1452	nrtC	1.2933e-07	1.87473	0.00175567	0.878528	1.04628e-08	2.89866	CBM	TBP	nitrate/nitrite transport system ATP-binding protein	Transport and binding proteins	nitrate transporter
sll1454	narB	7.06236e-05	1.84765	0.00468998	0.971443	0.0546882	0.571333	CBM	AAB	ferredoxin-nitrate reductase	Amino acid biosynthesis	Glutamate family / Nitrogen assimilation
sll0648	lim	0.0115001	1.83908	0.00116772	1.85771	0.00138067	2.52166	MAI	OTHER	probable glycosyltransferase	Other categories	Drug and analog sensitivity
slr0749	chlL	0.000119042	1.83679	7.57367e-05	3.25962	3.19599e-08	4.58934	LHC	BSC	light-independent protochlorophyllide reductase iron protein subunit ChlL	Biosynthesis of cofactors, prosthetic groups, and carriers	Cobalamin, heme, phycobilin and porphyrin
sll0037	cbiX	0.000985208	1.83118	2.20953e-05	1.96117	0.000371867	1.81153	MAI	HYP	hypothetical protein	Hypothetical	0
sll0378	cobA, cysG	0.00107167	1.77489	4.68944e-05	3.4839	3.28343e-07	6.20418	LHC	BSC	uroporphyrin-III C-methyltransferase	Biosynthesis of cofactors, prosthetic groups, and carriers	Cobalamin, heme, phycobilin and porphyrin
sll1451	nrtB	0.000688929	1.70969	2.23748e-05	2.43712	6.30693e-05	2.56378	CBM	TBP	nitrate/nitrite transport system permease protein	Transport and binding proteins	nitrate transporter
sll0761	NA	0.0300775	1.69941	0.397363	-0.268724	0.0448325	1.37947	MAI	UNK	unknown protein	Unknown	0
slr0144	PAP operon	0.000158979	1.68165	0.00115491	0.997614	0.000337586	1.4729	PSET	PSII	hypothetical protein	Photosynthesis - Hypothetical	PAP operon/ PSII assembly factor
sll0428	NA	0.099512	1.67842	0.00711112	0.898823	0.0371095	2.56746	MAI	UNK	unknown protein	Unknown	0
slr0500	hisB	0.000854098	1.66727	4.38839e-05	1.52221	2.3419e-05	1.92409	CBM	AAB	imidazoleglycerol-phosphate dehydratase	Amino acid biosynthesis	Aromatic amino acid family
sll0783	NA	6.85974e-07	1.58172	1.79175e-06	1.61676	2.02531e-10	2.87915	MAI	UNK	unknown protein/important for PHB synthesis nad nitrogen starvation acclimation	Unknown	0
sll0183	rfrB	0.0114779	1.56449	0.467259	0.267644	0.619865	0.0862073	MAI	HYP	hypothetical protein	Hypothetical	0
sll1068	NA	0.538715	1.55473	#N/A	NA	0.000155444	2.17751	MAI	UNK	unknown protein	Unknown	0
slr0897	Ssglc	0.0240728	1.5353	0.305612	2.62842	0.00179862	2.43816	CBM	CIM	probable endoglucanase	Central intermediary metabolism	Polysaccharides and glycoproteins
slr0750	chlN	0.000348593	1.50919	5.94755e-08	2.58151	3.13341e-07	3.5203	LHC	BSC	light-independent protochlorophyllide reductase subunit ChlN	Biosynthesis of cofactors, prosthetic groups, and carriers	Cobalamin, heme, phycobilin and porphyrin
sll0384	cbiQ	0.00135154	1.50293	#N/A		0.0701671	1.47783	MAI	UNK	unknown protein	Unknown	0
sll0385	cbiO	8.82298e-05	1.49416	0.000321527	5.44559	0.00275985	0.940011	CBM	TBP	ATP-binding protein of ABC transporter	Transport and binding proteins	0
sll0261	NA	0.890385	1.45425	0.00508895	2.59452	0.00828539	7.84077	MAI	HYP	hypothetical protein	Hypothetical	0
sll0541	desC, des9	0.000104778	1.43399	0.569179	0.117765	0.0235152	0.549537	LPB	FA	delta-9 acyl-lipid desaturase DesC1	Fatty acid, phospholipid and sterol metabolism	0
sll1878	futC	0.00144879	1.42329	0.00232693	1.27754	0.000299596	2.31036	CBM	TBP	iron(III)-transport ATP-binding protein	Transport and binding proteins	iron transport and binding (ferric ions)
sll0944	NA	0.000112023	1.41379	8.25459e-07	1.21119	3.7963e-06	2.66893	MAI	HYP	hypothetical protein	Hypothetical	0
sll1473	ccaS, sll1473-5, hik32	8.87117e-05	1.39809	0.00306848	1.56351	0.0445955	0.34006	MAI	HYP	a part of phytochrome-like sensor histidine kinase gene (disrupted by insertion of IS)	Hypothetical	0
slr0601	NA	0.0685729	1.39125	0.00114833	1.31748	6.15394e-07	1.84535	MAI	UNK	unknown protein	Unknown	2 transmembrane domains (128 AA)
slr1267	ftsW, mrdB, rodA	1.75169e-05	1.39113	0.00256258	1.187	1.21256e-06	2.86313	MAI	CELPROC	cell division protein FtsW	Cellular processes	Cell division
sll1198	trmD	4.22777e-05	1.38409	0.000555343	1.37764	0.00177653	0.601015	CBM	TS	tRNA (guanine-N1)-methyltransferase	Translation	Aminoacyl tRNA synthetases and tRNA modification
slr0880	NA	0.000113757	1.36207	0.00139801	1.32727	2.27599e-05	1.18555	MAI	OTHER	similar to fibronectin binding protein	Other categories	Other
slr0149	PAP operon	0.000408775	1.35097	0.000125183	1.17515	0.000519692	1.28388	PSET	PSII	hypothetical protein	Photosynthesis - Hypothetical	PAP operon/ PSII assembly factor
slr0147	PAP operon	2.32077e-05	1.31971	7.51637e-05	1.12784	2.6257e-05	1.07944	PSET	PSII	hypothetical protein/PSII 225 assembly proteins (PAP) operon (Slr0144, Slr0147, Slr0149, Slr0151)	Photosynthesis - Hypothetical	PAP operon/ PSII assembly factor
slr2073	ycf50, cdv2, sepF	1.00698e-07	1.31648	0.000133483	0.968323	7.92189e-08	1.08693	MAI	HYP	hypothetical protein YCF50	Hypothetical	0
sll1282	ribH	2.6916e-05	1.31629	1.4907e-06	1.83535	2.67738e-05	1.23805	MAI	BSC	riboflavin synthase beta subunit	Biosynthesis of cofactors, prosthetic groups, and carriers	Riboflavin
sll1378	NA	0.000242773	1.30721	#N/A	NA	9.39384e-05	2.18137	MAI	HYP	periplasmic protein, function unknown	Hypothetical	0
slr0902	moaC	1.34359e-05	1.306	4.01048e-06	1.44176	5.58679e-05	0.88993	MAI	BSC	molybdenum cofactor biosynthesis protein C, fused to molybdopterin-guanine dinucleotide biosynthesis protein MobA	Biosynthesis of cofactors, prosthetic groups, and carriers	Molybdopterin
sll0027	ndhD4	0.0246771	1.30418	0.00497762	0.948634	0.0063856	1.12154	CBM	CCM	NADH dehydrogenase subunit 4 (involved in constitutive, low affinity CO2 uptake)	Photosynthesis and respiration	NADH dehydrogenase/constitutive
ssl2823	tatA	0.000376946	1.30009	0.0163744	0.471874	0.785269	0.0325714	MAI	HYP	hypothetical protein	Hypothetical	TatA
sll0376	NA	0.00916911	1.2907	0.0261705	0.598114	0.998575	0.0232761	MAI	UNK	unknown protein	Unknown	0
slr0447	urtA, amiC	0.114869	1.28593	0.00876466	-0.493289	0.000968224	3.16183	CBM	TBP	periplasmic protein, ABC-type urea transport system substrate-binding protein	Transport and binding proteins	0
slr0359	syn-lov	0.0201807	1.27338	#N/A	NA	0.171929	-0.506474	MAI	HYP	hypothetical protein	Hypothetical	0
slr1440	NA	0.0891336	1.26186	#N/A	NA	0.0235793	2.79786	MAI	HYP	hypothetical protein	Hypothetical	0
slr1431	NA	0.000344039	1.25922	0.00189857	-1.12916	0.00202004	-0.411267	MAI	HYP	hypothetical protein	Hypothetical	0
slr0711	NA	8.14009e-05	1.24504	9.59921e-05	1.23818	5.43486e-06	1.6058	MAI	HYP	hypothetical protein	Hypothetical	0
slr2126	NA	0.00133768	1.24158	#N/A	NA	0.91621	0.074519	MAI	OTHER	probable glycosyltransferase	Other categories	Other
sll1251	NA	0.0119295	1.24055	0.000826788	2.8589	1.39709e-07	4.39039	MAI	HYP	hypothetical protein	Hypothetical	0
slr1213	rre14, lumQ	0.0468205	1.22715	#N/A	NA	0.00505969	0.709481	MAI	RF	two-component response regulator AraC subfamily	Regulatory functions	0
slr1798	pleD	0.186141	1.22416	0.012621	0.712779	0.000502701	1.86022	MAI	UNK	unknown protein	Unknown	0
ssr3532	NA	0.355905	1.21286	0.00153466	0.634284	0.23065	-1.76672	MAI	UNK	unknown protein	Unknown	0
sll0564	NA	0.0022591	1.19066	0.0285153	-0.632318	0.468642	0.182102	MAI	HYP	hypothetical protein	Hypothetical	0
ssr2554	NA	0.000196443	1.18408	0.943234	0.414657	1.87089e-06	1.50313	MAI	HYP	hypothetical protein	Hypothetical	0
sll1184	ho1	5.27332e-06	1.17597	0.175911	0.198752	1.15226e-06	-1.44632	LHC	BSC	heme oxygenase	Biosynthesis of cofactors, prosthetic groups, and carriers	Cobalamin, heme, phycobilin and porphyrin
slr1302	cupB NDH-14	1.26303e-07	1.16882	0.000146622	1.41367	1.57166e-06	0.902462	CBM	CCM	protein involved in constitutive low affinity CO2 uptake	Photosynthesis and respiration	NADH dehydrogenase/constitutive
sll1475	ccaS, sll1473-5, hik32	0.00236741	1.15306	0.000106017	1.25641	0.489031	0.136374	MAI	RF	a part of phytochrome-like sensor histidine kinase gene (disrupted by insertion of IS)	Regulatory functions	regulate CpcG2 espression and accumulation of CpcG2-PBS
sll1185	hemF	1.76244e-06	1.13848	0.000396537	0.779344	3.47852e-05	0.343321	LHC	BSC	coproporphyrinogen III oxidase, aerobic (oxygen-dependent)	Biosynthesis of cofactors, prosthetic groups, and carriers	Cobalamin, heme, phycobilin and porphyrin
sll5033	NA	2.13867e-05	1.12709	0.000502428	-2.18541	0.000482298	-2.77981	MAI	HYP	hypothetical protein	Hypothetical	0
sll1766	aslB, astB	0.424505	1.11682	0.000771238	0.776398	0.186985	-1.57988	MAI	HYP	hypothetical protein	Hypothetical	0
slr0898	nirA, nir	8.20162e-07	1.10392	0.0103138	0.288748	2.27363e-06	0.722062	CBM	AAB	ferredoxin--nitrite reductase	Amino acid biosynthesis	Glutamate family / Nitrogen assimilation
sll1942	NA	0.0306162	1.10176	0.631902	0.639635	0.0612022	0.762766	MAI	UNK	unknown protein	Unknown	0
slr1055	chlH	1.57638e-06	1.09043	1.4965e-05	1.62482	3.79193e-07	1.77744	LHC	BSC	magnesium protoporphyrin IX chelatase subunit H	Biosynthesis of cofactors, prosthetic groups, and carriers	Cobalamin, heme, phycobilin and porphyrin
slr0151	PAP operon	3.97573e-06	1.07814	2.4853e-05	1.29247	5.05425e-06	1.205	PSET	PSII	unknown protein/tetratricopeptide repeat (TPR) protein/PSII assembly proteins (PAP) operon (Slr0144, Slr0147, Slr0149, Slr0151)	Photosynthesis - Unknown	PAP operon/ PSII assembly factor
sll1605	sefA, fabZ	1.89387e-06	1.05609	3.00929e-07	1.71593	1.16684e-06	1.07862	LPB	FA	(3R)-hydroxymyristol acyl carrier protein dehydrase	Fatty acid, phospholipid and sterol metabolism	fatty acids biosynthesis/dehydration
sll1377	MgdA	0.00236303	1.03714	0.124163	-0.268935	8.24677e-05	1.47985	MAI	OTHER	lipid glycosyltransferase	Other categories	Other
sll1280	NA	0.00567552	1.03411	0.104789	0.326853	0.0369871	0.49856	MAI	HYP	hypothetical protein	Hypothetical	0
slr0081	sphR, rre29	0.0264402	1.03255	0.000287693	1.66949	0.26415	0.173928	MAI	RF	two-component response regulator OmpR subfamily	Regulatory functions	play the role under the acidic conditions
sll0381	NA	0.00396138	1.02162	2.40385e-05	2.47938	0.00224829	-0.938488	MAI	HYP	hypothetical protein	Hypothetical	0
sll0513	NA	2.03815e-07	1.01988	0.00548568	0.543857	5.76441e-08	1.25993	MAI	HYP	hypothetical protein	Hypothetical	0
slr1305	rre41, nifL	1.58182e-05	1.0175	0.0367949	-0.698445	0.222316	0.186681	MAI	RF	two-component response regulator	Regulatory functions	0
sll1689	sigE	0.00590933	1.01252	2.29823e-05	1.75646	0.0835308	1.13913	MAI	TRANSCR	group2 RNA polymerase sigma factor SigE	Transcription	RNA synthesis, modification, and DNA transcription
slr0145	NA	0.00599256	1.00111	0.00131006	1.12842	3.86248e-05	1.10217	PSET	PSII	unknown protein	Photosynthesis - Unknown	0
sll1091	chlP	5.37385e-06	0.990246	0.888056	0.188351	0.000912658	-0.40241	LHC	BSC	geranylgeranyl hydrogenase	Biosynthesis of cofactors, prosthetic groups, and carriers	Cobalamin, heme, phycobilin and porphyrin
sll1495	NA	0.000197799	0.988311	0.00058939	0.794457	3.71728e-05	1.03204	MAI	HYP	hypothetical protein	Hypothetical	0
ssr1527	moaD	0.167181	0.980953	0.529433	0.722529	0.0188319	1.02023	MAI	BSC	probable molybdopterin [MPT] converting factor, subunit 1	Biosynthesis of cofactors, prosthetic groups, and carriers	Molybdopterin
slr1167	gldA	0.00338673	0.975985	1.81318e-08	2.62456	2.96829e-08	4.86634	LPB	FA	glycerol dehydrogenase	Fatty acid, phospholipid and sterol metabolism	0
sml0008	psaJ	0.0284321	0.975919	#N/A	NA	0.0131471	-1.31222	PSET	PSI	photosystem I subunit IX	Photosynthesis and respiration	Photosystem I
sll1596	kaiB2	0.000119889	0.975028	0.570236	-0.869167	0.462924	0.1083	MAI	CELPROC	circadian clock protein KaiB homolog	Other categories	Other
sll7029	NA	0.0414877	0.961835	#N/A	NA	0.00988137	-1.59892	MAI	HYP	hypothetical protein	Hypothetical	0
slr1187	NA	0.0242393	0.944948	0.724854	-0.625274	0.703187	0.0707754	MAI	UNK	unknown protein	Unknown	0
sll1214	chlAI	0.000184082	0.943416	0.394845	0.137276	0.0169915	-0.383856	LHC	BSC	hypothetical protein YCF59	Cofactors biosynthesis/Hypothetical	Chl biosynthesis
sll1564	leuA	0.020361	0.942472	1.74366e-05	1.91616	0.000564528	1.99284	CBM	AAB	putative lyase	Amino acid biosynthesis	Branched chain family
slr0772	chlB	0.00346434	0.942408	0.0117476	-0.435622	0.513732	0.0899007	LHC	BSC	light-independent protochlorophyllide reductase subunit ChlB	Biosynthesis of cofactors, prosthetic groups, and carriers	Cobalamin, heme, phycobilin and porphyrin
slr1846	grxC, ycf64	0.0131478	0.936102	4.00875e-05	0.913364	0.000433766	1.87454	MAI	BSC	glutaredoxin monothiolic/hypothetical protein YCF64	Biosynthesis of cofactors, prosthetic groups, and carriers	Thioredoxin, glutaredoxin, and glutathione
sll1595	kaiC2	0.00278136	0.931232	0.0899598	0.423769	0.275804	0.185694	MAI	CELPROC	circadian clock protein KaiC homolog	Other categories	Other
slr0899	cynS	0.006145	0.930752	0.00233256	1.16454	0.00016512	0.602077	CBM	AAB	cyanate lyase	Amino acid biosynthesis	Glutamate family / Nitrogen assimilation
sll1527	NA	0.00256636	0.920958	0.206902	-0.312642	0.118565	-0.362102	MAI	UNK	unknown protein	Unknown	0
slr0937	NA	4.11076e-07	0.9206	0.955703	0.172832	0.000100675	0.805464	MAI	UNK	unknown protein	Unknown	0
slr1629	NA	0.0979765	0.918961	0.0100187	1.54249	0.0226387	1.00813	RIB	TRNS	ribosomal large subunit pseudouridine synthase D	Translation	Ribosomal proteins: synthesis and modification
slr2087	ycf44, ccsB	0.0033431	0.918481	0.148179	-0.288144	0.0666487	-0.386278	MAI	CELPROC	c-type cytochrome biogenesis protein Ccs1	Other categories	Other
ssr1480	rbp2	0.0346284	0.912296	0.0659832	1.69182	0.0023594	1.17547	MAI	TRANSL	putative RNA-binding protein	Translation	Nucleoproteins
slr0118	thiC	0.000904212	0.911626	0.000894253	1.18774	9.69487e-07	1.94458	MAI	BSC	thiamine biosynthesis protein ThiC	Biosynthesis of cofactors, prosthetic groups, and carriers	Thiamin
slr1886	NA	0.00249622	0.910302	4.83279e-05	1.38937	3.15172e-06	2.49913	MAI	HYP	hypothetical protein	Hypothetical	0
sll0146	natC	0.0178154	0.90504	#N/A	NA	0.601798	0.110959	CBM	TBP	Integral membrane protein of the ABC-type, Nat permease for neutral amino acids	Transport and binding proteins	Nat system - neutral amino acid transporter
slr1201	urtC, livM	0.290384	0.90291	0.138206	0.335314	3.60678e-05	2.23172	CBM	TBP	urea transport system permease protein	Transport and binding proteins	0
sll0330	fabG	0.300514	0.898339	9.08937e-07	5.73175	0.00193764	3.23298	LPB	FA	sepiapterine reductase	Fatty acid, phospholipid and sterol metabolism	0
sll0933	Pam68	0.00490714	0.887383	0.00226578	0.453893	0.48308	0.139662	PSET	PSII	hypothetical protein/homolog of the PSII assembly factor PAM68 in Arabidopsis	Photosynthesis - Hypothetical	PSII assembly factor
ssr3304	NA	0.00115107	0.882796	0.997342	-0.215425	0.0981333	0.378322	MAI	HYP	hypothetical protein	Hypothetical	0
slr0291	NA	0.000146023	0.882773	0.00477139	0.754294	9.08937e-05	0.673092	MAI	HYP	hypothetical protein	Hypothetical	0
sll1751	NA	0.00560998	0.882107	#N/A	NA	0.00139349	1.12767	MAI	HYP	hypothetical protein	Hypothetical	0
slr1668	cccP	5.37259e-06	0.873872	0.000885536	-0.872645	4.09471e-05	0.497409	MAI	UNK	periplasmic protein, function unknown (target gene of sycrp1)	Unknown	0
sll0912	NA	0.000518989	0.873088	0.000287048	1.31798	2.35305e-06	1.87798	CBM	TBP	ABC transporter ATP binding protein	Transport and binding proteins	0
sll1764	NA	0.0589902	0.868955	0.00167651	-0.625555	0.00960209	-2.25086	MAI	UNK	unknown protein	Unknown	0
sll1017	amt2	0.00672443	0.867081	0.000158205	1.28547	0.000406459	1.50759	CBM	TBP	ammonium/methylammonium permease	Transport and binding proteins	secondary transporter
slr0111	NA	0.00020912	0.864605	0.783332	0.152446	0.390529	0.057683	MAI	UNK	unknown protein	Unknown	0
slr0193	rbp3	1.34788e-05	0.860042	0.000786713	0.735468	8.70266e-05	0.66803	MAI	TRANSL	RNA-binding protein	Translation	Nucleoproteins
slr1729	kdpB	0.000437969	0.857586	3.64168e-05	1.95938	6.10909e-05	-0.694113	CBM	TBP	potassium-transporting P-type ATPase B chain	Transport and binding proteins
slr1149	NA	0.0029119	0.852824	0.219462	0.185463	0.000398232	0.570899	CBM	TBP	ATP-binding protein of ABC transporter	Transport and binding proteins	0
sll1469	NA	0.0259224	0.849905	0.794764	0.399367	0.167468	0.321749	MAI	HYP	hypothetical protein	Hypothetical	0
slr1730	kdpC	0.00158268	0.849435	0.000175215	1.98795	1.54215e-06	-0.904894	CBM	TBP	potassium-transporting P-type ATPase C chain	Transport and binding proteins
slr0900	moeA	0.000184372	0.849263	2.88043e-05	1.13444	2.40626e-05	1.25929	MAI	BSC	molybdopterin biosynthesis MoeA protein	Biosynthesis of cofactors, prosthetic groups, and carriers	Molybdopterin
sll1713	hisC	0.0015608	0.847847	0.0076877	0.968931	0.00338236	1.17818	CBM	AAB	histidinol-phosphate aminotransferase	Amino acid biosynthesis	Aromatic amino acid family
slr1459	apcF	0.000563614	0.847713	0.0098277	0.47742	7.30371e-06	-0.566494	LHC	PBS	phycobilisome core component	Photosynthesis and respiration	Phycobilisome
sll1869	cbaB, cruH	8.80625e-06	0.847107	0.0003825	-0.757883	0.00116534	-0.55351	MAI	OTHER	probable dioxygenase, Rieske iron-sulfur component	Other categories	Other
sll1688	thrC	0.000946471	0.846577	3.24168e-06	2.57652	1.5765e-07	2.70533	CBM	AAB	threonine synthase	Amino acid biosynthesis	Aspartate family
slr1243	NA	0.000169716	0.841538	0.736771	0.789687	0.731629	0.0635	MAI	UNK	unknown protein/ AtP binding protein (BLAST)	Unknown	0
sll1369	NA	0.0187763	0.837073	0.000115082	1.29173	0.000590467	1.31404	MAI	OTHER	putative peptidase	Other categories	Other
slr1568	NA	0.00504952	0.828797	0.0736379	0.592311	0.0629852	0.452741	MAI	HYP	hypothetical protein	Hypothetical	0
sll1450	nrtA	0.355447	0.827204	0.00054708	1.57469	0.208317	1.91638	CBM	TBP	nitrate/nitrite transport system substrate-binding protein	Transport and binding proteins	0
sll1872	lytR	0.00192563	0.82306	0.0631247	1.15154	2.13044e-07	0.981098	MAI	RF	transcriptional regulator	Regulatory functions	0
sll1994	hemB	4.6283e-05	0.820802	0.00178826	0.417262	9.90401e-06	0.330647	LHC	BSC	porphobilinogen synthase (5-aminolevulinate dehydratase)	Biosynthesis of cofactors, prosthetic groups, and carriers	Cobalamin, heme, phycobilin and porphyrin
slr1576	NA	0.00470299	0.815831	0.00311895	-0.466845	2.24161e-05	0.827107	MAI	UNK	unknown protein	Unknown	0
sll1119	NA	0.133708	0.813508	#N/A	NA	0.00431943	2.61317	MAI	HYP	hypothetical protein	Hypothetical	0
sll0733	NA	0.174164	0.811288	#N/A	NA	3.79458e-06	3.07696	MAI	UNK	unknown protein	Unknown	0
slr0121	NA	0.00101904	0.808047	0.444346	-0.222187	0.122384	0.336625	MAI	HYP	hypothetical protein	Hypothetical	0
sll0574	rfbA	0.00257891	0.806	0.00401158	0.727219	0.000251916	1.42716	CBM	TBP	probable permease protein of lipopolysaccharide ABC transporter	Transport and binding proteins	0
sll1802	rpl2, rpl, rplB	0.000336697	0.794407	1.37992e-06	1.36277	0.783059	0.0150625	RIB	TRNS	50S ribosomal protein L2	Translation	Ribosomal proteins: synthesis and modification
sll0154	cruE	0.0180078	0.790449	0.680965	-0.579984	0.00052237	1.61517	MAI	HYP	hypothetical protein	Hypothetical	0
slr0844	ndhF1	0.000576841	0.787001	0.000746906	0.68528	5.9857e-05	0.839414	PSET	NADH	NADH dehydrogenase subunit 5	Photosynthesis and respiration	NADH dehydrogenase
sll0603	menD	0.00756117	0.783738	0.00153395	0.642368	7.65313e-05	1.58269	MAI	BSC	menaquinone biosynthesis protein MenD	Biosynthesis of cofactors, prosthetic groups, and carriers	Menaquinone and ubiquinone
slr1200	livH, urtB	0.000415764	0.782178	0.00163543	0.926579	0.00023168	0.989584	CBM	TBP	urea transport system permease protein	Transport and binding proteins	0
slr0257	ctpB	0.000524318	0.776875	0.014529	-0.619394	0.00192928	0.41907	MAI	TRANSL	periplasmic carboxyl-terminal protease	Translation	Degradation of proteins, peptides, and glycopeptides
sll0996	NA	0.00953808	0.77602	0.000726975	1.45897	2.60687e-06	2.01525	MAI	HYP	hypothetical protein	Hypothetical	0
slr0445	NA	0.406023	0.77168	0.0029642	0.887683	0.0130708	2.6128	MAI	HYP	hypothetical protein	Hypothetical	0
slr1638	NA	0.0329954	0.765961	0.237317	NA	0.00825095	-2.15683	MAI	HYP	hypothetical protein	Hypothetical	0
ssl1426	rpl35, rpmI	0.0105461	0.756673	0.000248594	1.35625	0.328323	0.174467	RIB	TRNS	50S ribosomal protein L35	Translation	Ribosomal proteins: synthesis and modification
sll0825	pcnB	0.0564197	0.749557	0.00943936	2.85956	0.000125073	1.96902	RIB	TRNS	polyA polymerase	Translation	Ribosomal proteins: synthesis and modification
sll0762	pgm	0.0488193	0.748002	0.000441408	1.1243	0.000140358	1.79122	CBM	EM	phosphoglucomutase(GenBank)	Glycogen breakdown	Glucose-1P to glucose-6P conversion
slr2136	gcpE	0.00338435	0.743652	0.00040251	0.781536	1.51882e-06	1.01716	MAI	OTHER	GcpE protein homolog	Other categories	Other
slr2115	NA	0.0705731	0.743294	0.00702974	-1.83813	0.00808163	-4.45017	MAI	UNK	unknown protein	Unknown	0
slr1204	htrA, degP	0.126621	0.735161	0.0137679	-1.58742	6.65743e-07	1.42179	MAI	TRANSL	protease	Translation	Degradation of proteins, peptides, and glycopeptides
smr0005	psaM	0.0537388	0.734714	#N/A	NA	0.0283726	-0.922881	PSET	PSI	photosystem I subunit XII	Photosynthesis and respiration	Photosystem I
sll0792	ziaR, pacR, smtB	0.269682	0.731959	0.03959	1.24731	0.239089	1.67279	MAI	RF	Zinc-responsive repressor ZiaR	Regulatory functions	0
slr0993	nlpD	0.0656191	0.725745	0.0589593	0.655296	0.0289852	0.388278	LPB	CE	putative peptidase	Cell envelope	Membranes, lipoproteins, and porins
sll0176	inrS	0.0182689	0.723172	0.000688335	0.932442	0.197429	-0.41972	MAI	HYP	hypothetical protein	Hypothetical	internal nickel-responsive sensor, metal-sensing transcriptional repressor
slr0804	pbp8	0.0144692	0.721184	0.0302428	-0.452697	0.000210995	-0.850851	LPB	CE	penicillin-binding protein/probable D-alanyl-D-alanine carboxypeptidase (class C type 4)	Cell envelope	Murein sacculus and peptidoglycan
sll0858	NA	0.0448469	0.71387	0.0546338	0.751788	0.0233945	0.780015	MAI	HYP	hypothetical protein	Hypothetical	0
slr7010	cas3	0.550567	0.709631	#N/A	NA	0.0181049	2.8944	MAI	CELPROC	CRISPR 1 I-D/unknown protein	Unknown	pSYSA plasmid
slr0775	secF	8.60108e-06	0.707549	0.0599173	0.316618	0.0139468	0.150517	RIB	CELPROC	protein-export membrane protein SecF	Cellular processes	Protein and peptide secretion
slr2048	PratA	0.000443812	0.701451	0.813786	0.28946	0.00306807	0.480997	MAI	UNK	periplasmic protein, function unknown	Unknown	0
slr1380	cydB	0.493969	0.696738	#N/A	NA	0.0136645	-1.59798	PSET	RTO	quinol oxidase subunit II	Photosynthesis and respiration	Respiratory terminal oxidases
slr0964	NA	0.127989	0.695354	0.0133619	0.679498	0.376937	-0.486418	MAI	HYP	iron permease/hypothetical protein	Hypothetical	0
sll1931	glyA, shm	0.000465003	0.692712	2.79148e-05	1.18117	4.33604e-08	1.68711	CBM	AAB	serine hydroxymethyltransferase	Amino acid biosynthesis	Serine family / Sulfur assimilation
sll1244	rplI, rpl9	0.00113901	0.692314	0.0118143	0.42597	9.25452e-05	0.887591	RIB	TRNS	50S ribosomal protein L9	Translation	Ribosomal proteins: synthesis and modification
sll1902	NA	0.00534015	0.689248	0.445519	-0.133932	0.00116252	0.629367	MAI	HYP	hypothetical protein	Hypothetical	0
sll0374	urtE	0.00418269	0.686706	7.9044e-05	1.15561	0.000338247	0.940131	CBM	TBP	urea transport system ATP-binding protein	Transport and binding proteins	0
slr1255	pys, crtB	0.0111246	0.68101	0.00139227	1.64657	0.000725833	-0.710629	MAI	BSC	phytoene synthase/carotenoid biosynthesis/first step	Biosynthesis of cofactors, prosthetic groups, and carriers	Carotenoid
sll0931	NA	0.000641173	0.677877	0.0544135	0.421343	0.00611747	0.326816	MAI	HYP	hypothetical protein	Hypothetical	0
sll1471	cpcG2	0.000156322	0.676662	0.00969119	-0.534222	8.10093e-09	-3.60955	LHC	PBS	phycobilisome rod-core linker polypeptide	Photosynthesis and respiration	Phycobilisome
slr0626	NA	0.0502861	0.671299	0.823415	-0.272979	1.46844e-05	1.12483	MAI	OTHER	probable glycosyltransferase	Other categories	Other
slr0331	ndhD1	3.66173e-06	0.666478	0.0130975	0.666474	2.00493e-05	0.47483	PSET	NADH	NADH dehydrogenase subunit 4 (involved in photosystem-1 cyclic electron flow)	Photosynthesis and respiration	NADH dehydrogenase
smr0007	psbL	0.0355549	0.661654	#N/A	NA	0.000668452	-2.36497	PSET	PSII	photosystem II PsbL protein	Photosynthesis and respiration	Photosystem II
sll0545	NA	0.00337735	0.661407	0.00468749	1.26832	0.00404606	0.616042	MAI	HYP	hypothetical protein	Hypothetical	0
sll1330	rre37, atpE	0.00223014	0.659619	4.81115e-06	2.12152	6.03643e-07	2.89434	MAI	RF	two-component system response regulator OmpR subfamily	Regulatory functions	two-component system response regulator OmpR subfamily, regulation of glycogen catabolism via OPP and glycolysis
sll1905	hik19	0.0697523	0.65904	0.00625044	0.633491	0.0561174	0.470285	MAI	RF	two-component hybrid sensor and regulator	Regulatory functions	0
slr0615	NA	0.000188473	0.657856	0.00126561	0.772422	0.000116152	0.924241	CBM	TBP	ATP-binding protein of ABC transporter	Transport and binding proteins	0
slr0536	hemE	8.22168e-05	0.657711	0.000168828	0.458689	0.223042	0.0610553	LHC	BSC	uroporphyrinogen decarboxylase	Biosynthesis of cofactors, prosthetic groups, and carriers	Cobalamin, heme, phycobilin and porphyrin
sll1180	hlyB	3.3064e-07	0.657384	1.48036e-05	1.93315	4.37563e-10	2.2389	CBM	TBP	toxin secretion ABC transporter ATP-binding protein	Transport and binding proteins	0
slr0906	psbB (CP47)	0.000354905	0.656376	0.0876696	-0.259667	7.0148e-08	-2.60535	PSET	PSII	photosystem II core light harvesting protein	Photosynthesis and respiration	Photosystem II
slr0653	sigA	0.000548897	0.656064	0.000328129	0.828681	2.49867e-06	0.811837	MAI	TRANSCR	principal RNA polymerase sigma factor SigA	Transcription	RNA synthesis, modification, and DNA transcription
sll0427	psbO	0.000495118	0.653374	0.413194	-0.48187	0.000100669	-0.935235	PSET	PSII	photosystem II manganese-stabilizing polypeptide	Photosynthesis and respiration	Photosystem II
slr2067	apcA, aphC	0.0283754	0.650225	0.847892	0.574917	0.024656	-0.76015	LHC	PBS	allophycocyanin alpha subunit	Photosynthesis and respiration	Phycobilisome
slr0943	fda, fbaI	0.00333761	0.641321	0.451777	0.812752	0.367584	0.128885	GLM	GLC	fructose-bisphosphate aldolase, class I	Energy metabolism	Glycolysis
slr1164	nrdA, dnaF	0.0103541	0.638574	0.003179	1.38676	3.76659e-07	1.87225	MAI	PPNN	ribonucleotide reductase subunit alpha	Purines, pyrimidines, nucleosides, and nucleotides	Purine ribonucleotide biosynthesis
ssl1498	NA	0.0469469	0.636121	0.830438	NA	0.00167028	-1.60214	MAI	HYP	hypothetical protein	Hypothetical	0
sll1039	NA	0.00264962	0.635524	0.371153	0.399247	4.65724e-06	1.95812	MAI	HYP	hypothetical protein	Hypothetical	0
sll1019	gloB	0.000431644	0.633578	0.00560619	0.218122	0.000186059	0.629432	CBM	EM	hydroxyacylglutathione hydrolase	Energy metabolism	Pyruvate and acetyl-CoA metabolism
slr1228	prfC, tos	0.000307984	0.629083	6.2113e-05	1.22589	3.74861e-05	0.891209	RIB	TRNS	peptide-chain-release factor 3	Translation	Protein modification and translation factors
slr1728	kdpA	0.023134	0.627175	5.29378e-05	1.61229	0.00817921	-0.500203	CBM	TBP	potassium-transporting P-type ATPase A chain	Transport and binding proteins
sll0865	uvrC	0.204556	0.624123	#N/A	NA	0.00050576	1.68067	MAI	DNAREP	excinuclease ABC subunit C	DNA replication, restriction, modification, recombination, and repair	0
sll1702	ycf51	0.0216377	0.621383	0.0578435	0.459286	0.020166	0.529861	MAI	HYP	hypothetical protein YCF51	Hypothetical	0
slr0822	pacL	0.26837	0.620766	0.0349079	-0.385531	0.0151758	-1.50887	CBM	TBP	cation-transporting P-type ATPase PacL	Transport and binding proteins	0
sll0634	btpA	0.000142308	0.618045	0.000268793	0.979517	2.35486e-06	1.00396	PSET	PSI	photosystem I biogenesis protein BtpA	Photosynthesis and respiration	Photosystem I
sll1807	rpl24, rpl, rplX	0.0182	0.615096	6.32478e-05	0.979923	0.141775	0.30487	RIB	TRNS	50S ribosomal protein L24	Translation	Ribosomal proteins: synthesis and modification
sll0335	NA	0.000661146	0.61162	1.64216e-05	1.51459	4.38608e-07	1.95942	MAI	HYP	hypothetical protein	Hypothetical	0
slr1498	hypD	0.0897236	0.610344	0.00295468	1.49548	0.219825	0.397187	PSET	HYDR	putative hydrogenase expression/formation protein HypD	Other categories	Hydrogenase
sll0851	psbC (CP43)	0.00747559	0.610257	0.204993	-0.163626	4.17741e-07	-2.56775	PSET	PSII	photosystem II CP43 protein	Photosynthesis and respiration	Photosystem II
slr1815	NA	0.0231705	0.607847	0.0047348	0.599959	3.81036e-05	-1.6062	MAI	HYP	hypothetical protein	Hypothetical	0
sll0626	lim17	0.00138689	0.602712	0.0270111	-0.445925	5.62219e-05	0.894855	MAI	OTHER	putative neutral invertase	Other categories	Other
sll1194	psbU	0.00505142	0.60219	0.244803	-0.188825	1.20745e-05	-1.53169	PSET	PSII	photosystem II 12 kDa extrinsic protein	Photosynthesis and respiration	Photosystem II
sll1005	NA	0.0339829	0.59994	0.761721	-0.633533	0.356703	0.169276	MAI	RF	MazG protein homolog	Regulatory functions	0
ssl0461	NA	0.000214402	0.598342	2.14587e-05	1.55139	2.23939e-06	1.93013	MAI	HYP	hypothetical protein	Hypothetical	0
ssr0657	NA	0.127924	0.598148	0.178805	0.822768	0.000378615	2.90109	MAI	HYP	hypothetical protein	Hypothetical	0
slr0488	NA	0.132408	0.594679	#N/A	NA	0.0198189	1.20223	MAI	CELPROC	virulence factor MviN homolog.	Cellular processes	Transformation
slr0551	NA	0.000104899	0.591515	2.67061e-06	2.12363	1.59133e-08	2.51194	MAI	HYP	hypothetical protein	Hypothetical	0
slr0194	csm6 (potential transcriptional regulator	0.00120955	0.590269	0.135498	-0.152672	0.297445	0.0367881	GLM	SUGMET	ribose 5-phosphate isomerase	Energy metabolism	Sugars
sll1816	rps13, rpl13, rpsM, rps	0.00179269	0.587914	3.09812e-05	1.29249	0.0490408	0.134557	RIB	TRNS	30S ribosomal protein S13	Translation	Ribosomal proteins: synthesis and modification
sll0819	psaF	0.000117708	0.586924	0.823255	-0.266185	1.46099e-05	-1.13587	PSET	PSI	photosystem I reaction center subunit III precursor (PSI-F), plastocyanin (cyt c553) docking protein	Photosynthesis and respiration	Photosystem I
slr0727	NA	0.019532	0.585798	0.00602635	0.773398	0.183588	0.277845	MAI	UNK	unknown protein	Unknown	0
sll1873	NA	0.024671	0.584445	0.735793	-0.558693	0.000118874	-1.17888	MAI	UNK	unknown protein	Unknown	0
sll0430	htpG	1.83828e-05	0.584007	7.02534e-05	1.62347	1.20023e-08	1.94157	RIB	CELPROC	HtpG, heat shock protein 90, molecular chaperone	Cellular processes	Chaperones
slr1235	NA	0.0105593	0.583315	0.0333641	0.455533	0.221608	0.186933	MAI	HYP	hypothetical protein	Hypothetical	0
slr1821	NA	0.00228907	0.57956	0.0264011	0.369656	0.607951	0.0383709	MAI	HYP	hypothetical protein	Hypothetical	0
sll1120	NA	0.00522808	0.576539	0.84659	0.45312	2.92357e-05	1.0462	MAI	TRANSL	chromosome segregation protein SMC1	Translation	Nucleoproteins
slr1311	psbA2, (D1)	4.9068e-06	0.575395	0.0921727	-0.278239	2.6924e-09	-2.64453	PSET	PSII	photosystem II D1 protein	Photosynthesis and respiration	Photosystem II
slr0628	cas7	0.00229518	0.575119	0.0014174	1.13842	0.369232	0.0998044	RIB	TRNS	30S ribosomal protein S14	Translation	Ribosomal proteins: synthesis and modification
slr1105	fus	3.32285e-05	0.572752	2.67661e-06	1.37563	1.01597e-08	1.72491	RIB	TRNS	GTP-binding protein TypA/BipA homolog	Translation	Protein modification and translation factors
sll1196	pfkA, pfkB1	6.5522e-06	0.572541	0.000229967	0.932843	5.60685e-06	0.805876	GLM	GLC	phosphofructokinase	Energy metabolism	Glycolysis
slr0957	NA	0.332269	0.572326	#N/A	NA	6.42522e-07	3.78366	MAI	HYP	hypothetical protein	Hypothetical	0
slr1377	lepB2	0.0283508	0.569837	0.65659	-0.618368	3.25115e-05	1.57038	RIB	CELPROC	leader peptidase I (signal peptidase I)	Cellular processes	Protein and peptide secretion/essential for cell viability/PM localised
slr1816	NA	0.000126211	0.56909	0.0630979	0.128638	0.229295	0.107521	MAI	HYP	hypothetical protein	Hypothetical	0
sll0849	psbD (D2)	0.00166345	0.567894	0.0274969	-0.422129	1.94851e-07	-2.91385	PSET	PSII	photosystem II reaction center D2 protein	Photosynthesis and respiration	Photosystem II
sll1096	rps12, rpsL, rps	0.0294774	0.564198	0.000249595	0.829366	0.214872	0.142057	RIB	TRNS	30S ribosomal protein S12	Translation	Ribosomal proteins: synthesis and modification
slr0537	NA	0.00588367	0.561639	0.000394702	1.73917	0.0491593	0.260167	MAI	OTHER	putative sugar kinase	Other categories	Other
slr0586	NA	5.46524e-06	0.558506	0.335739	0.299745	9.1891e-05	0.59662	MAI	HYP	hypothetical protein	Hypothetical	0
slr1339	TIGR03986	5.72837e-05	0.55794	0.462797	-0.111278	0.00328497	-0.490405	MAI	HYP	hypothetical protein	Hypothetical	0
ssl3093	cpcD	0.00929624	0.555044	0.924471	0.259315	2.81806e-06	-1.96336	LHC	PBS	phycobilisome small rod linker polypeptide	Photosynthesis and respiration	Phycobilisome
sll1820	truA, hisT	0.0874151	0.55497	0.00178927	1.21118	0.000721021	1.37267	CBM	TS	tRNA pseudouridine synthase 1	Translation	Aminoacyl tRNA synthetases and tRNA modification
slr1269	ggt	0.00415084	0.554907	0.0525164	0.449696	0.024181	0.426019	MAI	BSC	gamma-glutamyltranspeptidase	Biosynthesis of cofactors, prosthetic groups, and carriers	Thioredoxin, glutaredoxin, and glutathione
slr1920	NA	0.00369156	0.553072	#N/A	NA	0.00130295	0.527875	MAI	UNK	unknown protein	Unknown	0
sll0487	cpcM	4.13569e-06	0.547761	0.0340349	0.316433	0.719806	0.0150897	MAI	HYP	hypothetical protein	Hypothetical	0
sll1638	psbQ	8.88518e-05	0.54368	0.79211	-0.288895	1.37019e-07	-1.42829	PSET	PSII	hypothetical protein	Photosynthesis and respiration	Photosystem II
slr0457	truB, p35	0.140474	0.543676	0.333046	0.277183	0.000825415	1.65843	CBM	TS	tRNA pseudouridine synthase B	Translation	Aminoacyl tRNA synthetases and tRNA modification
sll1234	ahcY	5.81191e-05	0.543544	0.000116154	0.998153	3.8959e-08	1.80092	CBM	EM	adenosylhomocysteinase	Energy metabolism	Amino acids and amines
ssr0109	NA	0.215232	0.542184	#N/A	NA	0.05663	-0.621291	MAI	HYP	hypothetical protein	Hypothetical	0
sll0575	rfbB	0.00119729	0.541003	0.369778	0.161971	6.37292e-05	1.08333	CBM	TBP	probable lipopolysaccharide ABC transporter ATP binding subunit	Transport and binding proteins	0
slr1470	TIGR03984	0.0170285	0.538024	0.156781	-0.316497	0.140079	0.26755	MAI	HYP	hypothetical protein	Hypothetical	0
slr1598	lipA, lip	0.00175285	0.53709	0.313337	0.224934	1.63427e-05	0.854236	LPB	BSC	lipoic acid synthetase	Biosynthesis of cofactors, prosthetic groups, and carriers	Lipoate
sll1988	NA	0.178855	0.53633	0.0384008	-0.598697	0.00533401	-1.34747	RIB	CELPROC	33 kDa chaperonin	Cellular processes	Chaperones
slr0774	secD	1.36642e-05	0.536161	0.00844072	0.53219	0.00435682	0.340383	RIB	CELPROC	protein-export membrane protein SecD	Cellular processes	Protein and peptide secretion
sll0742	NA	0.0366494	0.535734	0.00298895	1.48661	0.00277883	0.934376	MAI	HYP	hypothetical protein	Hypothetical	0
sll2009	prp2	0.0221276	0.535643	0.0548363	0.797962	1.89335e-05	2.07511	MAI	TRANSL	processing protease	Translation	Degradation of proteins, peptides, and glycopeptides
slr1678	rplU, rpl21	0.0112403	0.535112	0.0177709	0.712732	0.0020715	0.477506	RIB	TRNS	50S ribosomal protein L21	Translation	Ribosomal proteins: synthesis and modification
slr0335	apcE	0.000109417	0.530053	0.594386	0.816336	6.37767e-07	-0.968933	LHC	PBS	phycobilisome core-membrane linker polypeptide	Photosynthesis and respiration	Phycobilisome
sll1579	CpcC2	0.00258053	0.528697	0.234879	-0.242236	1.65088e-07	-2.34454	LHC	PBS	phycobilisome rod linker polypeptide	Photosynthesis and respiration	Phycobilisome
slr0557	valS	6.46878e-05	0.525758	0.422887	0.645664	0.00160666	0.356984	CBM	TS	valyl-tRNA synthetase	Translation	Aminoacyl tRNA synthetases and tRNA modification
ssr3307	ycf47, secG	0.135958	0.524873	0.0278184	0.662249	0.493007	0.166294	RIB	CELPROC	preprotein translocase SecG subunit	Cellular processes	Protein and peptide secretion
sll1783	NA	0.00087828	0.522133	0.537491	-0.711447	1.13597e-05	-0.881516	MAI	HYP	hypothetical protein	Hypothetical	0
sll1973	NA	0.0323923	0.521579	0.00137063	NA	0.325892	0.242006	MAI	HYP	hypothetical protein	Hypothetical	0
ssr3122	NA	0.00211245	0.515771	1.56171e-06	1.17352	6.08787e-07	1.63195	MAI	HYP	hypothetical protein/transcriptional regulator (Blast)	Hypothetical	0
ssr1604	rpmB, rpl28	0.0252606	0.514421	0.000427648	0.913258	0.209495	0.243877	RIB	TRNS	50S ribosomal protein L28	Translation	Ribosomal proteins: synthesis and modification
slr2018	NA	0.0021087	0.512994	0.00352185	-0.683836	2.73427e-05	-2.26012	MAI	UNK	unknown protein	Unknown	0
slr0924	tic22	0.000578737	0.512309	0.0563595	-0.66245	0.000457212	0.56053	MAI	HYP	periplasmic protein, function unknown	Hypothetical	0
ssl0242	NA	3.11374e-05	0.508301	2.41075e-05	0.587295	0.00268243	0.488433	MAI	HYP	hypothetical protein	Hypothetical	0
ssr1562	NA	0.0369523	0.505007	0.000931467	1.53478	0.0590489	0.589731	MAI	HYP	hypothetical protein	Hypothetical	0
slr1560	hisZ, hisS2	0.313056	0.504544	0.361824	0.289487	0.238608	-0.882129	CBM	TS	histidyl tRNA synthetase	Translation	Aminoacyl tRNA synthetases and tRNA modification
slr5126	NA	0.0224084	0.502948	0.860887	0.178553	0.000448618	-0.838831	MAI	UNK	unknown protein	Unknown	0
slr1162	NA	0.0745066	0.501837	0.434167	-0.296938	0.00298003	-0.977466	MAI	UNK	unknown protein	Unknown	0
slr0008	ctpA	0.0223608	0.500937	0.00048217	-1.12855	4.46199e-05	-1.25345	MAI	TRANSL	carboxyl-terminal processing protease	Translation	Degradation of proteins, peptides, and glycopeptides
slr0017	murA	0.000140251	0.498642	0.616255	0.697611	1.00715e-05	0.612757	LPB	CE	UDP-N-acetylglucosamine 1-carboxyvinyltransferase	Cell envelope	Murein sacculus and peptidoglycan
sll1971	NA	0.27787	0.498239	0.0559667	0.653735	0.0417582	0.291076	MAI	OTHER	probable hexosyltransferase	Other categories	Other
slr2002	cphA	0.000318675	0.496041	6.93613e-05	0.495551	8.12385e-07	1.20622	MAI	OTHER	cyanophycin synthetase	Other categories	Adaptations and atypical conditions
sll1744	rpl1, rplA, rpl	0.00341913	0.494965	5.42519e-05	0.593345	0.000149371	0.657899	RIB	TRNS	50S ribosomal protein L1	Translation	Ribosomal proteins: synthesis and modification
sll1316	petC1	0.00337131	0.493513	0.00347298	-0.531216	6.52877e-05	-1.17797	PSET	CYTB6F	cytochrome b6-f complex iron-sulfur subunit (Rieske iron sulfur protein)	Photosynthesis and respiration	Cytochrome b6/f complex
slr1869	NA	0.0816573	0.493079	0.00149486	-1.74488	0.390719	-0.264344	MAI	UNK	unknown protein	Unknown	0
slr0809	rfbB	0.0429917	0.492088	0.616047	-0.261678	0.00175189	-0.80841	LPB	CE	dTDP-glucose 4,6-dehydratase	Cell envelope	Surface polysaccharides, lipopolysaccharides and antigens
sll0441	NA	0.015973	0.491958	0.944187	-0.453756	0.00441929	-0.733244	MAI	UNK	unknown protein	Unknown	0
ssl1378	NA	0.171835	0.490609	0.664287	0.415367	0.0566646	-1.24013	MAI	HYP	hypothetical protein	Hypothetical	0
ssl2807	NA	0.00210598	0.487666	0.624387	-0.916269	0.000109215	0.618438	MAI	HYP	hypothetical protein	Hypothetical	0
ssl3436	rpl29, rpmC	0.0528323	0.487602	0.00108309	0.396635	6.98649e-05	0.659828	RIB	TRNS	50S ribosomal protein L29	Translation	Ribosomal proteins: synthesis and modification
slr2076	groEL1	0.00393658	0.487302	1.91423e-05	1.36976	0.000111868	0.97178	RIB	CELPROC	60kD chaperonin	Cellular processes	Chaperones
sll1772	mutS	0.0341505	0.4842	0.33196	0.147864	0.00498395	0.470423	MAI	DNAREP	DNA mismatch repair protein MutS	DNA replication, restriction, modification, recombination, and repair	0
slr0588	NA	0.0327605	0.482768	#N/A	NA	0.0486442	-0.44411	MAI	HYP	hypothetical protein	Hypothetical	0
slr1472	NA	0.0160274	0.481271	0.00161274	0.666446	0.0409584	0.477169	MAI	HYP	hypothetical protein	Hypothetical	0
slr1828	fed3	0.0312126	0.479917	0.200443	0.196227	0.715585	0.0471115	PSET	SEC	ferredoxin, petF-like protein, [2Fe-2S] plant-like	Photosynthesis and respiration	Soluble electron carriers
sll0222	phoA	0.36998	0.479122	#N/A	NA	0.000116818	2.48052	MAI	OTHER	putative purple acid phosphatase	Other categories	Other
sll1746	rpl12, rplL	0.00242021	0.477779	0.00493832	0.566985	0.000276316	0.784797	RIB	TRNS	50S ribosomal protein L12	Translation	Ribosomal proteins: synthesis and modification
slr1852	NA	0.0105465	0.475224	0.176348	0.339834	0.00121223	0.597406	MAI	UNK	unknown protein	Unknown	0
ssl3364	cp12	0.107409	0.474666	0.0359678	0.495428	0.00246576	0.883777	MAI	HYP	CP12 polypeptide	Hypothetical	0
slr1566	NA	0.870086	0.474605	0.00132259	0.466212	0.093785	0.452753	MAI	HYP	hypothetical protein	Hypothetical	0
ssr0332	NA	0.00680287	0.470007	0.000231222	-0.875573	5.58186e-05	-1.8992	MAI	HYP	hypothetical protein	Hypothetical	0
slr1780	ycf54	0.00360859	0.464836	0.0698434	0.316791	0.000101313	0.489583	MAI	HYP	hypothetical protein YCF54	Hypothetical	0
sll0195	NA	0.0359106	0.464819	0.911244	-0.287288	0.000101944	1.28514	MAI	TRANSL	probable ATP-dependent protease	Translation	Degradation of proteins, peptides, and glycopeptides
slr0442	NA	0.00359752	0.463462	0.40404	0.139352	0.0842263	0.220965	MAI	UNK	unknown protein	Unknown	0
slr1983	rre22	0.0591962	0.462511	0.0197275	0.371285	0.0533017	0.518972	MAI	RF	two-component hybrid sensor and regulator	Regulatory functions	RRE
sll0426	NA	0.147853	0.460117	0.0187298	-0.441346	0.163414	0.290533	MAI	UNK	unknown protein	Unknown	0
slr0643	NA	0.0519886	0.458478	0.00384884	1.74618	0.000141002	1.37717	MAI	HYP	hypothetical protein	Hypothetical	0
sll1740	rpl19, rplS	0.0190749	0.458322	0.000122874	1.3815	0.000354168	0.696524	RIB	TRNS	50S ribosomal protein L19	Translation	Ribosomal proteins: synthesis and modification
slr1956	NA	0.470759	0.458109	0.107565	0.822634	0.0447642	0.896041	MAI	UNK	unknown protein	Unknown	0
ssr3383	apcC	0.0113929	0.457308	0.011902	0.369424	0.000179885	-1.13337	LHC	PBS	phycobilisome small core linker polypeptide	Photosynthesis and respiration	Phycobilisome
slr6096	NA	0.00557621	0.457292	0.127704	0.238985	0.0205219	0.277681	MAI	DNAREP	type I restriction-modification system, M subunit (fragment)	DNA replication, restriction, modification, recombination, and repair	0
ssl2982	ycf61	0.00464338	0.455544	0.539905	0.252257	0.00105454	0.527866	MAI	HYP	probable DNA-directed RNA polymerase omega subunit	Hypothetical	important (?)
slr1531	ffh	0.0112332	0.454562	0.00670293	0.95576	1.93299e-05	0.510927	RIB	CELPROC	signal recognition particle protein	Cellular processes	Protein and peptide secretion
slr1424	NA	0.0424711	0.453528	0.000105922	0.674265	0.0328804	0.486335	LPB	CE	UDP-N-acetylenolpyruvoylglucosamine reductase	Cell envelope	Surface polysaccharides, lipopolysaccharides and antigens
sll1800	rpl4, rplD, rpl	0.0627556	0.453485	3.12988e-05	0.938958	0.00193733	0.545268	RIB	TRNS	50S ribosomal protein L4	Translation	Ribosomal proteins: synthesis and modification
slr0338	NA	0.000721592	0.45203	0.00169959	0.689236	3.04137e-06	1.15951	MAI	OTHER	probable oxidoreductase	Other categories	Other
slr1471	alb3, YidC	0.00454841	0.450334	0.0484492	0.328738	0.62578	0.0610888	MAI	HYP	hypothetical protein	Hypothetical	0
sll1160	NA	0.229057	0.45005	0.000695444	-1.98625	0.00147104	5.5693	MAI	HYP	hypothetical protein	Hypothetical	membrane domain - present in all membrane fractions
slr1657	pleD	0.0517472	0.448889	0.245941	-0.241745	0.00502905	-0.771773	MAI	HYP	hypothetical protein	Hypothetical	0
sll1941	gyrA	0.000853207	0.448126	0.00118976	0.389752	0.000112942	0.546983	MAI	DNAREP	DNA gyrase A subunit	DNA replication, restriction, modification, recombination, and repair	0
sll0779	NA	0.105608	0.447601	0.0899461	-1.38923	0.0121683	-1.26816	MAI	UNK	unknown protein	Unknown	0
sll1799	rpl3, rpl, rplC	0.0782915	0.446721	0.0443534	0.415818	0.00396075	0.418695	RIB	TRNS	50S ribosomal protein L3	Translation	Ribosomal proteins: synthesis and modification
sll0682	pstA1	0.685589	0.44483	7.69704e-06	3.77647	2.28737e-05	-2.90251	CBM	TBP	phosphate transport system permease protein PstA homolog	Transport and binding proteins	0
slr1434	pntB	0.000791271	0.4418	0.000255922	0.866348	0.000318907	0.34536	MAI	BSC	pyridine nucleotide transhydrogenase beta subunit	Biosynthesis of cofactors, prosthetic groups, and carriers	Nicotinate and nicotinamide
slr0955	NA	0.00667177	0.441607	0.00081204	1.36322	5.44097e-06	1.51134	CBM	TS	probable tRNA/rRNA methyltransferase	Translation	Aminoacyl tRNA synthetases and tRNA modification
sll1524	NA	0.0141578	0.441544	4.62218e-05	1.13256	1.52615e-05	1.72753	MAI	HYP	hypothetical protein	Hypothetical	0
sll1577	cpcB	0.00107397	0.441502	0.0201608	-0.121319	4.00504e-06	-1.19215	LHC	PBS	phycocyanin beta subunit	Photosynthesis and respiration	Phycobilisome
slr0211	NA	0.100602	0.441241	4.01275e-05	1.95464	4.76414e-05	1.75771	MAI	HYP	hypothetical protein	Hypothetical	0
slr0454	acrB	0.0104866	0.439523	0.0252403	0.815776	0.00130786	0.631588	CBM	TBP	RND multidrug efflux transporter	Transport and binding proteins	0
sll1109	NA	0.0408806	0.439371	0.209147	0.456979	0.594483	0.230831	MAI	HYP	hypothetical protein	Hypothetical	0
slr0528	murE	1.9957e-05	0.436914	0.0415443	0.2316	1.58454e-05	0.412022	LPB	CE	UDP-N-acetylmuramoylalanyl-D-glutamate--2, 6-diaminopimelate ligase	Cell envelope	Murein sacculus and peptidoglycan
sll1482	NA	0.072464	0.436788	0.0018592	1.44352	1.00906e-06	3.24236	CBM	TBP	ABC transporter permease protein	Transport and binding proteins	0
slr1915	NA	0.00139929	0.432727	0.0302275	0.459885	0.00420436	0.45321	MAI	HYP	hypothetical protein	Hypothetical	induced by salt stress and hyperosmotic stress / Los et al 28 Stress responses in Synechocystis
slr1884	trpS	0.00689333	0.430223	0.0369927	0.329219	3.04794e-05	0.967241	CBM	TS	tryptophanyl-tRNA synthetase	Translation	Aminoacyl tRNA synthetases and tRNA modification
sll0704	nifS2	0.444019	0.429479	0.0684746	0.927516	0.000199091	4.87812	CBM	AAB	cysteine desulfurase	Amino acid biosynthesis	Glutamate family / Nitrogen assimilation
slr0345	NA	0.000479557	0.427748	0.0463858	0.293824	0.0215961	0.648554	MAI	UNK	unknown protein	Unknown	0
slr0744	infB	0.00520411	0.426995	0.00226155	0.515868	0.00117563	0.494321	RIB	TRNS	translation initiation factor IF-2	Translation	Protein modification and translation factors
sll1882	NA	0.351086	0.426275	0.0169005	1.76755	0.16706	0.569466	MAI	UNK	unknown protein	Unknown	trp family - tetratricopeptide repeat
sll0928	apcD	0.0103231	0.426022	0.0244791	0.398176	0.0154057	-0.404843	LHC	PBS	allophycocyanin-B	Photosynthesis and respiration	Phycobilisome
sll1743	rpl11, rplK, rpl	0.0277539	0.42582	3.77258e-05	0.883877	2.12336e-05	0.670468	RIB	TRNS	50S ribosomal protein L11	Translation	Ribosomal proteins: synthesis and modification
sll1958	hisC	0.351665	0.425394	0.0475566	-0.23964	0.438031	-0.294786	CBM	AAB	histidinol phosphate aminotransferase	Amino acid biosynthesis	Aromatic amino acid family
sll0141	NA	0.053531	0.423457	0.199144	0.219437	0.000223575	1.13424	MAI	HYP	hypothetical protein	Hypothetical	0
ssr3451	psbE	0.00535335	0.423307	0.566367	-0.126767	1.33644e-07	-2.82049	PSET	PSII	cytochrome b559 alpha subunit	Photosynthesis and respiration	Photosystem II
sll1813	rpl15, rplO	0.0504594	0.4219	0.000185498	0.732265	0.110611	0.263122	RIB	TRNS	50S ribosomal protein L15	Translation	Ribosomal proteins: synthesis and modification
slr1655	psaL, psaL1	0.00449	0.420638	0.281791	0.153625	5.95796e-05	-0.829846	PSET	PSI	photosystem I subunit XI	Photosynthesis and respiration	Photosystem I
slr1511	fabH	0.055593	0.420431	0.0175579	0.411474	0.0114928	0.467604	LPB	FA	3-oxoacyl-[acyl-carrier-protein] synthase III	Fatty acid, phospholipid and sterol metabolism	0
sll1274	NA	0.124408	0.420324	0.0734941	0.711275	1.2275e-06	1.66068	MAI	HYP	hypothetical protein	Hypothetical	0
ssl2245	NA	0.184553	0.417675	0.00673453	-1.44337	0.0788955	0.637938	MAI	UNK	unknown protein	Unknown	0
sll0109	aroH	0.00586501	0.417226	0.000370155	1.15855	8.17959e-05	1.03812	CBM	AAB	chorismate mutase	Amino acid biosynthesis	Aromatic amino acid family
ssl3335	secE	0.0311115	0.415638	0.000457337	0.469289	0.709259	0.0536785	RIB	CELPROC	preprotein translocase SecE subunit	Cellular processes	Protein and peptide secretion
slr1984	rps1, rps1b, rps, nbp1	0.00795205	0.415313	0.00483479	0.334423	0.00108816	0.424648	RIB	TRNS	nucleic acid-binding protein, 30S ribosomal protein S1 homolog	Translation	Ribosomal proteins: synthesis and modification
slr1065	NA	0.111978	0.414577	0.00951	-0.565699	8.13717e-05	-1.38477	MAI	OTHER	probable glycosyltransferase	Other categories	Other
slr1507	NA	0.479077	0.412125	0.333105	-0.162564	0.00577946	-0.575927	MAI	HYP	hypothetical protein	Hypothetical	0
sll0764	urtD	0.00157106	0.411272	6.09947e-05	0.672286	3.29542e-06	1.13749	CBM	TBP	urea transport system ATP-binding protein	Transport and binding proteins	0
sll1342	gap2	0.0341559	0.411219	0.720952	0.376139	0.226305	-0.210752	CBM	CCM	NAD(P)-dependent glyceraldehyde-3-phosphate dehydrogenase	Photosynthesis and respiration	CO2 fixation
sll1110	prfA, sueB	0.0116746	0.410479	0.00164236	0.666777	5.59951e-05	0.695765	RIB	TRNS	peptide chain release factor 1	Translation	Protein modification and translation factors
slr0357	hisS, hisS1	0.053604	0.409913	0.0792121	0.245839	0.000658058	0.615426	CBM	TS	histidyl-tRNA synthetase	Translation	Aminoacyl tRNA synthetases and tRNA modification
sll1329	NA	0.285656	0.409263	0.202534	-0.171484	0.0414809	0.476113	MAI	RF	inositol monophosphate family protein	Regulatory functions	0
slr1796	NA	0.00585795	0.407728	0.11954	0.228274	0.000513075	0.604743	MAI	HYP	Trx-like/hypothetical protein	Hypothetical	0
slr0212	metH	0.0253647	0.407145	0.386665	0.155257	0.0208857	-0.3948	CBM	AAB	5-methyltetrahydrofolate--homocysteine methyltransferase	Amino acid biosynthesis	Aspartate family
sll1806	rpl14, rplN	0.110525	0.405725	0.00173239	0.617924	0.0093245	0.58685	RIB	TRNS	50S ribosomal protein L14	Translation	Ribosomal proteins: synthesis and modification
sll1382	fed2	0.0225345	0.405541	0.654446	0.134518	0.81701	0.0368741	PSET	SEC	ferredoxin, petF-like protein,[2Fe-2S] plant-like	Photosynthesis and respiration	Soluble electron carriers
slr0883	psr	0.288766	0.404317	0.00107772	-0.974182	2.55985e-05	3.59464	MAI	HYP	hypothetical protein	Hypothetical	0
slr1777	chlD	0.02018	0.403743	0.000143311	0.855544	1.57558e-05	0.899464	LHC	BSC	magnesium protoporphyrin IX chelatase subunit D	Biosynthesis of cofactors, prosthetic groups, and carriers	Cobalamin, heme, phycobilin and porphyrin
slr1998	NA	0.0174052	0.403463	0.530486	0.261633	0.00960154	0.558094	MAI	HYP	hypothetical protein	Hypothetical	0
slr1109	ank	0.0389519	0.401662	0.976281	-0.254615	0.741207	0.0279762	MAI	OTHER	similar to ankyrin	Other categories	Other
sll0142	NA	0.0299302	0.401545	0.00307333	0.929479	0.00162333	1.12462	CBM	TBP	probable cation efflux system protein	Transport and binding proteins	0
slr1030	chlI	0.00111837	0.401427	1.87952e-05	0.762414	7.49491e-06	0.782472	LHC	BSC	magnesium protoporphyrin IX chelatase subunit I	Biosynthesis of cofactors, prosthetic groups, and carriers	Cobalamin, heme, phycobilin and porphyrin
ssr2799	rpl27, rpmA	0.0348903	0.401327	0.00058145	0.718488	0.303558	0.154082	RIB	TRNS	50S ribosomal protein L27	Translation	Ribosomal proteins: synthesis and modification
sll2008	prp1	0.0107451	0.400876	0.335175	0.323231	8.86108e-07	1.69528	MAI	TRANSL	processing protease	Translation	Degradation of proteins, peptides, and glycopeptides
slr2058	topA	0.00221802	0.399853	0.00447239	0.553493	0.000185545	0.48393	MAI	DNAREP	DNA topoisomerase I	DNA replication, restriction, modification, recombination, and repair	0
slr0755	NA	0.0385847	0.399238	0.0370587	0.294967	7.37114e-05	1.11376	MAI	HYP	hypothetical protein	Hypothetical	0
slr0611	sds, crtE	0.00122185	0.399175	0.819066	-0.12443	1.20644e-06	1.0581	MAI	BSC	solanesyl diphosphate synthase	Biosynthesis of cofactors, prosthetic groups, and carriers	Menaquinone and ubiquinone
slr1649	cpcT	0.000221682	0.399083	0.0246955	0.223887	0.165138	0.0749727	MAI	HYP	hypothetical protein	Hypothetical	0
slr1022	argD, GABA-AT	0.000153568	0.397142	0.000145793	0.842749	4.23516e-09	1.63238	CBM	AAB	N-acetylornithine aminotransferase	Amino acid biosynthesis	Glutamate family / Nitrogen assimilation
slr1208	NA	0.00537328	0.39705	0.00014049	1.48266	1.47055e-06	0.816852	MAI	OTHER	probable oxidoreductase	Other categories	Other
sll1558	csm6 (potential transcriptional regulator	0.000439354	0.395049	0.0217491	0.185624	0.00179449	0.237789	GLM	SUGMET	mannose-1-phosphate guanyltransferase	Energy metabolism	Sugars
slr0343	petD	0.0313962	0.393387	0.0110949	-0.367465	0.000165175	-0.906055	PSET	CYTB6F	cytochrome b6-f complex subunit 4	Photosynthesis and respiration	Cytochrome b6/f complex
slr1853	NA	0.0362089	0.393202	0.000121514	0.881916	0.000665949	0.73348	MAI	OTHER	carboxymuconolactone decarboxylase	Other categories	Other
sll1528	NA	8.20364e-05	0.389505	0.0891902	0.197799	0.0303799	0.094214	MAI	UNK	unknown protein	Unknown	0
sll1987	katG, cpx	0.000221953	0.389356	0.00118201	0.756843	0.000435331	0.419189	MAI	CELPROC	catalase peroxidase	Cellular processes	Detoxification
slr1295	futA1	0.705778	0.388547	3.18451e-06	2.51899	0.00123904	1.54893	CBM	TBP	iron transport system substrate-binding protein	Transport and binding proteins	iron transport and binding (ferric ions)
ssl3549	NA	0.145149	0.387519	0.0350011	0.354398	0.00850032	0.789307	MAI	HYP	hypothetical protein	Hypothetical	0
slr0590	NA	0.454122	0.386897	0.00099302	0.799889	2.71678e-05	2.76612	MAI	HYP	hypothetical protein	Hypothetical	0
ssr2047	NA	0.150234	0.386804	2.11933e-05	1.9634	0.000255936	3.39703	MAI	HYP	hypothetical protein	Hypothetical	0
slr1288	NA	0.406957	0.386464	0.22578	0.167838	0.0428048	-0.646716	MAI	HYP	hypothetical protein	Hypothetical	0
slr0839	hemH	0.0255169	0.385925	0.516857	-0.313562	6.72105e-06	-1.2632	LHC	BSC	ferrochelatase	Biosynthesis of cofactors, prosthetic groups, and carriers	Cobalamin, heme, phycobilin and porphyrin
sll1142	NA	0.00106781	0.384986	7.30078e-06	0.755286	3.09705e-07	1.32034	MAI	HYP	hypothetical protein	Hypothetical	0
slr1898	argB, NAGK	0.00964485	0.384741	0.0002099	0.56636	1.62968e-06	0.962111	CBM	AAB	N-acetylglutamate kinase	Amino acid biosynthesis	Glutamate family / Nitrogen assimilation
sll1555	hik42	0.00294302	0.383456	0.577952	0.169758	0.000451663	0.859622	MAI	RF	two-component hybrid sensor and regulator	Regulatory functions	0
slr1887	hemC	5.97226e-05	0.383279	0.189162	0.285196	7.91661e-05	0.465494	LHC	BSC	porphobilinogen deaminase (hydroxymethylbilane synthase, preuroporphyrinogen synthase)	Biosynthesis of cofactors, prosthetic groups, and carriers	Cobalamin, heme, phycobilin and porphyrin
sll1640	NA	0.0103324	0.383233	0.00138866	0.537368	0.0387649	0.219382	MAI	HYP	hypothetical protein	Hypothetical	0
slr1240	NA	0.00443889	0.382763	0.286545	0.319699	0.476713	0.0664518	MAI	UNK	unknown protein	Unknown	0
slr1379	cydA	0.00383128	0.382281	0.895168	0.387664	2.78491e-05	-0.909506	PSET	RTO	quinol oxidase subunit I	Photosynthesis and respiration	Respiratory terminal oxidases
slr2072	ilvA	0.000908035	0.381962	0.315231	-0.644379	3.47751e-05	0.48943	CBM	AAB	L-threonine deaminase	Amino acid biosynthesis	Branched chain family
slr1854	NA	1.33671e-05	0.379492	7.00499e-06	0.819194	8.43809e-05	0.589743	MAI	UNK	unknown protein	Unknown	0
slr1900	NA	0.00818628	0.37921	0.0432157	0.486758	3.48843e-05	0.92168	MAI	HYP	hypothetical protein	Hypothetical	0
sll1804	rps3, rpl3, rpsC, rps	0.0563675	0.378383	0.00102822	0.628524	0.0227507	0.408234	RIB	TRNS	30S ribosomal protein S3	Translation	Ribosomal proteins: synthesis and modification
sll0631	nadB	0.127512	0.377171	0.00893306	-0.534726	0.590222	0.167676	MAI	BSC	L-aspartate oxidase	Biosynthesis of cofactors, prosthetic groups, and carriers	Quinolinate
slr1584	rre38, ccaR, ScaR	0.0566882	0.37673	0.193835	0.344969	0.0182533	0.378304	MAI	RF	two-component transcription regulator OmpR subfamily	Regulatory functions	regulate CpcG2 espression and accumulation of CpcG2-PBS
slr1644	pitt	0.00462898	0.374867	0.0102298	-0.438975	0.291533	0.079183	MAI	HYP	hypothetical protein	Hypothetical	TheTPRproteinPitt(light-dependent protochlorophyllideoxidoreductaseinteractingTPRprotein
ssr2998	NA	0.00284983	0.371373	0.146108	-0.262973	7.63057e-06	-0.970301	MAI	HYP	hypothetical protein	Hypothetical	0
slr1356	rps1, rps1a	0.0421584	0.368946	0.00115423	0.814119	0.00518759	0.611009	RIB	TRNS	30S ribosomal protein S1	Translation	Ribosomal proteins: synthesis and modification
slr0228	ftsH, ftsH2	0.000601981	0.368003	0.0590117	-0.127431	0.838305	0.0135316	MAI	CELPROC	cell division protein FtsH	Cellular processes	Cell division
sll0535	clpX	0.00773833	0.367704	0.89843	0.185497	1.0838e-05	1.10675	MAI	TRANSL	ATP-dependent Clp protease ATPase subunit	Translation	Degradation of proteins, peptides, and glycopeptides
slr1975	NA	0.00918614	0.367406	0.00428192	0.451182	4.63374e-05	0.811284	MAI	RF	N-acylglucosamine 2-epimerase	Regulatory functions	0
sll1580	CpcC1	0.0917457	0.367289	0.887091	0.293746	2.43773e-05	-1.46005	LHC	PBS	phycobilisome rod linker polypeptide	Photosynthesis and respiration	Phycobilisome
slr0104	NA	0.0877972	0.367234	0.001462	1.62115	8.36882e-08	3.00774	MAI	HYP	hypothetical protein	Hypothetical	0
sll1181	hlyD	0.0138471	0.366793	1.63298e-05	1.435	2.53981e-05	1.26466	MAI	CELPROC	similar to hemolysin secretion protein	Cellular processes	Cell killing
sll1677	NA	0.256745	0.364725	0.0107224	0.329722	0.0349543	-0.544624	MAI	OTHER	similar to spore maturation protein B	Other categories	Adaptations and atypical conditions
sll0536	kchX	0.548502	0.364124	0.00310042	2.84833	0.000124384	3.19397	CBM	TBP	probable potassium channel protein	Transport and binding proteins	0
slr2130	aroB	0.00111044	0.363928	0.339499	0.93479	0.000103253	0.547213	CBM	AAB	3-dehydroquinate synthase	Amino acid biosynthesis	Aromatic amino acid family
sll1513	ycf5, ccsA	0.135692	0.363889	0.00409427	0.694492	0.0616761	-0.576429	MAI	CELPROC	c-type cytochrome synthesis protein	Other categories	Other
sll1814	secY	0.0154743	0.363569	0.0306106	0.291838	0.317463	0.105831	RIB	CELPROC	preprotein translocase SecY subunit	Cellular processes	Protein and peptide secretion
slr0244	usp, usp1	0.00411606	0.362556	0.000543236	0.715844	0.0111685	0.186239	MAI	HYP	hypothetical protein	Hypothetical	0
sll1481	NA	0.021352	0.362313	6.06041e-05	1.76744	2.3871e-07	2.17607	CBM	TBP	ABC-transporter membrane fusion protein	Transport and binding proteins	0
sll1822	rps9, rpsI	0.0124145	0.362162	0.00344227	0.772344	0.0012876	0.525176	RIB	TRNS	30S ribosomal protein S9	Translation	Ribosomal proteins: synthesis and modification
slr1856	icfG	0.0137821	0.361841	0.0698111	0.323923	0.381141	0.126544	MAI	TRANSCR	phosphoprotein substrate of icfG gene cluster	Transcription	RNA synthesis, modification, and DNA transcription
slr1136	coxB	0.0320603	0.361075	0.319846	0.248823	0.216379	0.15179	PSET	RTO	cytochrome c oxidase subunit II	Photosynthesis and respiration	Respiratory terminal oxidases
sll1456	NA	0.00369534	0.358463	0.384588	0.138998	0.447171	0.0627464	MAI	UNK	unknown protein	Unknown	0
ssl3383	NA	0.346209	0.356516	0.52904	0.333424	0.00720364	1.69664	MAI	UNK	unknown protein	Unknown	0
slr1102	NA	0.00062585	0.352161	0.00147775	0.532954	2.60655e-08	0.751805	MAI	HYP	hypothetical protein	Hypothetical	0
ssl3437	rps17, rpsQ, rps	0.104029	0.351599	0.00957227	0.672698	0.00619211	0.445378	RIB	TRNS	30S ribosomal protein S17	Translation	Ribosomal proteins: synthesis and modification
sll1531	NA	0.00544384	0.350528	0.639284	-0.557674	0.00332583	-0.718909	MAI	UNK	unknown protein	Unknown	0
slr1656	murG, mruG	0.0689232	0.349923	0.349884	-0.192182	0.431489	-0.205218	LPB	CE	UDP-N-acetylglucosamine--N-acetylmuramyl-(pentapeptide) pyrophosphoryl -undecaprenol N-acetylglucosamine transferase	Cell envelope	Murein sacculus and peptidoglycan
sll1546	ppx	0.00756797	0.34965	0.000859822	0.547511	7.75888e-06	0.788382	CBM	CIM	exopolyphosphatase	Central intermediary metabolism	Phosphorus compounds
slr1795	pms, msrA	0.0149395	0.349619	0.452439	0.158363	0.000399423	0.985622	RIB	TRNS	peptide methionine sulfoxide reductase	Translation	Protein modification and translation factors
sll1924	sycrp2	0.155391	0.349502	0.823981	-0.642678	0.000147574	-3.18131	MAI	RF	cAMP receptor protein sycrp1 homolog	Regulatory functions	0
slr1710	pbp2	0.0746819	0.348705	0.00445196	0.548948	8.43782e-07	1.77368	MAI	OTHER	penicillin-binding protein (Class A)	Other categories	Drug and analog sensitivity
sll1890	cob N like	0.300331	0.348401	#N/A	NA	0.00358315	-1.42161	LHC	BSC	cobalt-chelatase subunit CobN-like protein	Biosynthesis of cofactors, prosthetic groups, and carriers	Cobalamin, heme, phycobilin and porphyrin
sll1817	rps11, rpsK	0.0507096	0.348002	0.0101777	0.567948	0.130109	0.139509	RIB	TRNS	30S ribosomal protein S11	Translation	Ribosomal proteins: synthesis and modification
slr0552	NA	0.00376849	0.347944	0.00199903	0.442213	0.000359514	0.523458	MAI	HYP	hypothetical protein	Hypothetical	0
sll0136	pepP	0.00149022	0.347911	0.420576	0.931826	0.000139724	0.598155	MAI	TRANSL	aminopeptidase P	Translation	Degradation of proteins, peptides, and glycopeptides
ssr5009	NA	0.426768	0.347587	#N/A	NA	0.0014261	0.891469	MAI	UNK	unknown protein	Unknown	0
slr1835	psaB	0.00403571	0.347311	0.364294	-0.825963	5.24334e-07	-1.1747	PSET	PSI	P700 apoprotein subunit Ib	Photosynthesis and respiration	Photosystem I
sll2005	gyrB	0.00225135	0.346783	0.118601	0.234555	3.65655e-05	0.608163	MAI	DNAREP	DNA gyrase B subunit [Contains: Ssp gyrB intein]	DNA replication, restriction, modification, recombination, and repair	0
sll0814	cruF	0.623063	0.346063	0.332511	0.187647	0.000515197	-1.16262	MAI	HYP	hypothetical protein	Hypothetical	0
sll1656	NA	0.0551979	0.340099	0.3963	0.143435	0.010875	0.469248	MAI	HYP	hypothetical protein	Hypothetical	0
sll1801	rpl23, rpl, rplW	0.195204	0.338837	0.0102312	0.736986	0.00449689	0.453266	RIB	TRNS	50S ribosomal protein L23	Translation	Ribosomal proteins: synthesis and modification
sll1260	rps2, rpsB	0.0321152	0.338491	0.00195335	0.695273	0.00252081	0.374016	RIB	TRNS	30S ribosomal protein S2	Translation	Ribosomal proteins: synthesis and modification
slr0077	sufS, nifS, Csd	0.0564829	0.338186	0.000423575	0.946892	6.43649e-06	1.54888	CBM	AAB	cysteine desulfurase	Amino acid biosynthesis	Glutamate family / Nitrogen assimilation
sll1789	rpoC2, rpoC	0.000633619	0.337134	0.000290268	0.615892	1.27385e-05	0.525687	MAI	TRANSCR	RNA polymerase beta prime subunit	Transcription	RNA synthesis, modification, and DNA transcription
sll1824	rplY, rpl25	0.167511	0.336492	7.4996e-05	0.734346	0.000596246	0.441371	RIB	TRNS	50S ribosomal protein L25	Translation	Ribosomal proteins: synthesis and modification
sll1261	tsf	0.0185729	0.335808	0.00406035	0.771864	4.03203e-06	0.802624	RIB	TRNS	elongation factor TS	Translation	Protein modification and translation factors
slr0604	lepA	0.0184694	0.335138	0.00598939	0.231323	4.60235e-05	0.374455	MAI	OTHER	GTP-binding protein	Other categories	Other
sll1071	NA	4.88874e-06	0.335106	6.26314e-05	-1.26338	0.00043278	-0.673389	MAI	HYP	hypothetical protein	Hypothetical	0
sll1455	narM	0.122736	0.332731	0.501781	0.118565	0.0405057	-0.34994	MAI	RF	hypothetical protein	Hypothetical	related to nitrate assimilation/specifically to nitrate reductase
sll0638	NA	0.311853	0.331641	0.00102431	-1.22151	0.770041	0.010753	MAI	HYP	periplasmic protein, function unknown	Hypothetical	0
slr0847	kdtB	0.0201719	0.328927	0.580192	-0.136589	0.000444875	1.25374	LPB	CE	phosphopantetheine adenylyltransferase	Cell envelope	Surface polysaccharides, lipopolysaccharides and antigens
slr1859	NA	0.000735522	0.325122	0.167412	0.168736	0.831996	0.0139431	MAI	TRANSCR	anti-sigma f factor antagonist	Transcription	RNA synthesis, modification, and DNA transcription
sll1787	rpoB	0.00910662	0.324559	0.000102598	0.846729	0.000100629	0.53753	MAI	TRANSCR	RNA polymerase beta subunit	Transcription	RNA synthesis, modification, and DNA transcription
slr1239	pntA	0.000596849	0.324507	0.00177745	0.942363	3.95217e-06	0.399063	MAI	BSC	pyridine nucleotide transhydrogenase alpha subunit	Biosynthesis of cofactors, prosthetic groups, and carriers	Nicotinate and nicotinamide
slr0058	NA	0.00107024	0.323491	0.123674	0.216899	0.00116824	0.409052	MAI	HYP	hypothetical protein	Hypothetical	0
sll8049	NA	0.00749561	0.32062	0.920631	0.879997	0.0147942	0.0870341	MAI	DNAREP	type I site-specific deoxyribonuclease chain R	DNA replication, restriction, modification, recombination, and repair	0
sll1387	pppA	0.360986	0.320459	0.126463	0.193989	0.0944665	-0.725631	MAI	RF	serine/threonine protein phosphatase PppA	Regulatory functions	0
slr2051	cpcG1	0.0329079	0.320426	0.220108	0.112695	2.93695e-06	-0.951376	LHC	PBS	phycobilisome rod-core linker polypeptide	Photosynthesis and respiration	Phycobilisome
slr1834	psaA	0.0146574	0.31873	0.0958163	-0.164937	7.83291e-05	-1.07756	PSET	PSI	P700 apoprotein subunit Ia	Photosynthesis and respiration	Photosystem I
slr1945	pgm, yibO	0.000484032	0.318562	0.000638357	0.812518	1.05293e-06	0.903608	GLM	GLC	2,3-bisphosphoglycerate-independent phosphoglycerate mutase	Energy metabolism	Glycolysis
slr0808	rimM	0.0968408	0.318489	0.0209835	0.262833	0.00977953	0.631911	RIB	TRNS	16S rRNA processing protein RimM homolog	Translation	Ribosomal proteins: synthesis and modification
sll0616	secA	0.0229518	0.317174	0.207647	-0.174845	0.000761858	0.608756	RIB	CELPROC	preprotein translocase SecA subunit	Cellular processes	Protein and peptide secretion
sll0505	NA	0.117195	0.316403	5.22314e-06	1.73396	0.0013414	0.746714	MAI	HYP	hypothetical protein	Hypothetical	0
sll1885	NA	0.0600223	0.316121	0.656224	-0.271114	0.0038684	-0.524252	MAI	UNK	unknown protein	Unknown	0
sll1809	rps8, rpsH, rps	0.0754589	0.315613	0.000505485	0.785255	0.000342833	0.488888	RIB	TRNS	30S ribosomal protein S8	Translation	Ribosomal proteins: synthesis and modification
sll1270	bgtB	0.0306907	0.315418	0.130287	-0.112774	0.00216197	0.354576	CBM	TBP	periplasmic substrate-binding and integral membrane protein of the ABC-type Bgt permease for basic amino acids and glutamine BgtB	Transport and binding proteins	glutamine permease
ssl3445	rpl31, rpmE	0.0193986	0.314194	0.00226983	0.85437	0.957183	0.00918576	RIB	TRNS	50S ribosomal protein L31	Translation	Ribosomal proteins: synthesis and modification
sll0622	nadA	0.475804	0.313428	0.876332	-0.232318	0.00236354	1.01796	MAI	BSC	quinolinate synthetase	Biosynthesis of cofactors, prosthetic groups, and carriers	Quinolinate
slr1665	dapF	0.00692716	0.312972	0.169043	0.144839	0.84843	0.0137716	CBM	AAB	diaminopimelate epimerase	Amino acid biosynthesis	Aspartate family
slr1031	tryS, tyrS	0.00192301	0.311932	0.0586635	0.115164	0.12773	0.0962002	CBM	TS	tyrosyl tRNA synthetase	Translation	Aminoacyl tRNA synthetases and tRNA modification
sll0226	ycf4	0.0799307	0.31014	0.126531	0.262718	0.0499542	-0.274084	PSET	PSI	photosystem I assembly related protein	Photosynthesis and respiration	Photosystem I
sll1583	lig, ligA	0.0241742	0.309061	0.161126	0.157277	0.0208289	0.168522	MAI	UNK	unknown protein	Unknown	0
slr0401	potD	0.0576959	0.308734	0.00573143	-0.577754	0.88374	0.00722344	CBM	TBP	periplasmic polyamine-binding protein of ABC transporter	Transport and binding proteins	0
slr1186	NA	0.217206	0.308636	0.713084	-0.863458	0.00230104	-0.620008	MAI	HYP	hypothetical protein	Hypothetical	0
sll0484	NA	0.097169	0.308265	0.244874	0.455987	0.00219454	-0.982532	CBM	TBP	ATP-binding protein of ABC transporter	Transport and binding proteins	0
slr0342	petB	0.123467	0.308215	0.0638713	-0.276265	0.00108282	-0.957185	PSET	CYTB6F	cytochrome b6	Photosynthesis and respiration	Cytochrome b6/f complex
sll1305	NA	0.00249222	0.307959	0.00527855	0.558898	3.12133e-05	-0.616084	MAI	OTHER	probable hydrolase	Other categories	Other
slr1646	rnc	0.352791	0.307178	0.364856	0.337938	0.0373415	0.53647	MAI	TRANSCR	ribonuclease III	Transcription	Degradation of RNA
sll1418	psbP, psbP2	0.00052471	0.307155	0.228707	-0.266387	0.00218942	-0.247598	PSET	PSII	photosystem II oxygen-evolving complex 23K protein PsbP homolog	Photosynthesis and respiration	Photosystem II
sll1165	mutS, fdv	0.0121735	0.306745	0.0105783	0.592357	0.000620785	0.505422	MAI	DNAREP	DNA mismatch repair protein	DNA replication, restriction, modification, recombination, and repair	0
slr0523	bioD	0.0560479	0.305444	6.20542e-06	0.538838	0.000717548	0.644688	MAI	BSC	similar to dethiobiotin synthetase	Biosynthesis of cofactors, prosthetic groups, and carriers	Biotin
slr0156	clpB2, clpB, clpB1	0.00153794	0.303209	0.0322516	0.511723	0.00332519	0.260929	MAI	TRANSL	ClpB protein	Translation	Degradation of proteins, peptides, and glycopeptides
slr5021	NA	0.486563	0.302049	#N/A	NA	0.0111181	-0.625054	MAI	HYP	hypothetical protein	Hypothetical	0
slr1756	glnA, GS	0.0036772	0.301896	0.00487269	0.319842	0.000188034	0.404566	CBM	AAB	glutamate--ammonia ligase	Amino acid biosynthesis	Glutamate family / Nitrogen assimilation
slr1265	rpoC1	0.00671735	0.301855	0.000416109	0.5564	0.000253558	0.550171	MAI	TRANSCR	RNA polymerase gamma-subunit	Transcription	RNA synthesis, modification, and DNA transcription
sll1049	NA	0.0121114	0.30169	9.35711e-05	0.831178	2.22809e-06	1.19019	MAI	HYP	hypothetical protein	Hypothetical	0
sll1459	NA	0.0192003	0.30067	0.0167078	0.49463	0.712348	0.0439692	MAI	OTHER	stationary-phase survival protein SurE homolog	Other categories	Other
slr0076	sufD	0.0148812	0.300634	0.00384464	0.533538	6.43026e-06	1.27227	MAI	BSC	hypothetical protein	Hypothetical	Fe-S cluster biosynthesis
sll0178	NA	0.0650899	0.29918	0.757203	NA	0.00100593	0.87832	MAI	HYP	hypothetical protein	Hypothetical	0
slr0770	NA	0.404786	0.297581	0.0249302	0.422793	0.00037439	1.35696	MAI	HYP	hypothetical protein	Hypothetical	0
sll1810	rpl6, rpl, rplF	0.0582291	0.296946	0.00110412	0.978986	0.104133	0.157508	RIB	TRNS	50S ribosomal protein L6	Translation	Ribosomal proteins: synthesis and modification
slr0226	NA	0.064179	0.296546	0.910098	0.259243	0.00237284	0.715931	MAI	UNK	unknown protein	Unknown	transmembrane domain
slr1165	sopT, met3	0.00272057	0.296371	0.00823413	0.323967	0.00608899	0.243123	CBM	AAB	sulfate adenylyltransferase	Amino acid biosynthesis	Serine family / Sulfur assimilation
sll1084	NA	0.158303	0.296355	0.242576	-0.266716	0.216089	-0.268492	MAI	HYP	hypothetical protein	Hypothetical	0
slr0056	TIGR03984	0.70284	0.2948	0.020445	-0.574363	0.0883277	0.391032	LHC	BSC	chlorophyll a synthase	Biosynthesis of cofactors, prosthetic groups, and carriers	Cobalamin, heme, phycobilin and porphyrin
slr1702	NA	0.00971024	0.29433	0.00079759	0.444389	0.000302625	0.748714	MAI	HYP	hypothetical protein	Hypothetical	0
sll1069	fabF, fabJ	0.24847	0.294113	0.00291073	0.446876	0.0598194	0.276975	LPB	FA	3-oxoacyl-[acyl-carrier-protein] synthase II	Fatty acid, phospholipid and sterol metabolism	0
slr1594	rre5, patA	0.430157	0.29384	3.14575e-05	2.38567	0.388034	0.207011	MAI	RF	two-component response regulator PatA subfamily	Regulatory functions	0
slr1666	degT	0.00844117	0.293558	0.467289	-0.711346	0.243741	0.0918832	MAI	RF	pleiotropic regulatory protein homolog	Regulatory functions	0
sll0369	NA	0.15025	0.293391	0.110884	0.538761	0.0117253	0.55476	MAI	UNK	unknown protein	Unknown	0
slr1334	pgm	0.000570338	0.292924	0.729525	0.225282	0.0762781	0.106047	CBM	CIM	phosphoglucomutase/phosphomannomutase	Central intermediary metabolism	Polysaccharides and glycoproteins
sll1578	cpcA	0.0841157	0.292777	0.197088	0.261793	0.000110007	-1.46031	LHC	PBS	phycocyanin alpha subunit	Photosynthesis and respiration	Phycobilisome
slr1161	NA	0.0112808	0.291727	0.000753731	-0.795853	6.35994e-09	-1.74644	MAI	HYP	hypothetical protein	Hypothetical	0
sll1821	rpl13, rplM	0.43414	0.291293	0.00026402	0.839448	0.0157063	0.441663	RIB	TRNS	50S ribosomal protein L13	Translation	Ribosomal proteins: synthesis and modification
sll1538	bgl	0.0283589	0.290531	0.541943	-0.647336	0.838104	0.0116939	GLM	SUGMET	similar to beta-hexosaminidase a precursor	Energy metabolism	Sugars
sll1582	NA	0.407905	0.28974	0.0767131	-0.137297	0.00193402	0.770203	MAI	UNK	unknown protein	Unknown	ATP dependent helicase
slr0534	slt	0.0107943	0.289678	0.0017943	0.557267	3.8523e-06	1.25729	LPB	CE	probable transglycosylase	Cell envelope	Murein sacculus and peptidoglycan
slr0864	NA	0.076676	0.289554	0.138767	0.615849	0.00107766	0.9513	CBM	TBP	ATP-binding protein of ABC transporter	Transport and binding proteins
ssl0020	fed1, petF	0.398878	0.28905	0.0104007	0.878513	0.0153481	0.512878	PSET	SEC	ferredoxin I, essential for growth, [2Fe-2S] plant-like	Photosynthesis and respiration	Soluble electron carriers
sll0927	metX, psbD2	0.0136075	0.288727	0.000605514	0.687897	7.41378e-07	1.20992	CBM	TS	S-adenosylmethionine synthetase	Translation	Aminoacyl tRNA synthetases and tRNA modification
slr0923	ycf65	0.194178	0.287008	0.000218322	1.28668	0.00015472	0.839652	MAI	HYP	hypothetical protein YCF65	Hypothetical	Slr923 is presumably a functional component of the Synechocystis sp. 3S ribosome
sll0754	NA	0.0540274	0.286723	0.0022947	0.776481	2.86162e-07	1.49213	RIB	TRNS	ribosome binding factor A	Translation	Ribosomal proteins: synthesis and modification
sll0767	rpl20, rplT	0.0757975	0.286476	0.00326457	1.18429	0.837455	0.0140932	RIB	TRNS	50S ribosomal protein L20	Translation	Ribosomal proteins: synthesis and modification
sll1745	rpl10, rplJ, rpl	0.0214386	0.285629	0.0209277	0.353278	0.00703009	0.430147	RIB	TRNS	50S ribosomal protein L10	Translation	Ribosomal proteins: synthesis and modification
sll0020	clpC	0.00166314	0.283578	0.00362497	0.466558	3.49701e-07	1.2329	MAI	TRANSL	ATP-dependent Clp protease ATPase subunit	Translation	Degradation of proteins, peptides, and glycopeptides
slr0739	crtE	0.00659563	0.283191	0.0190366	0.883642	1.47371e-06	0.989834	MAI	BSC	geranylgeranyl pyrophosphate synthase	Biosynthesis of cofactors, prosthetic groups, and carriers	Carotenoid
slr0682	hisD	0.23286	0.282671	0.00342366	0.561699	0.00155368	1.14286	CBM	AAB	histidinol dehydrogenase	Amino acid biosynthesis	Aromatic amino acid family
slr0589	NA	0.106929	0.282643	0.0377885	0.134558	0.241864	0.189856	MAI	HYP	hypothetical protein	Hypothetical	0
sll0336	zfp, accD, ycf11, zfpA	0.048227	0.280688	0.991004	0.725223	0.00010633	0.468826	LPB	FA	acetyl-CoA carboxylase beta subunit	Fatty acid, phospholipid and sterol metabolism	0
ssr2831	psaE	0.0820904	0.280662	0.0786147	-0.276687	3.51517e-05	-1.03841	PSET	PSI	photosystem I subunit IV	Photosynthesis and respiration	Photosystem I
sll1166	NA	0.423827	0.279933	0.00213522	-0.749241	0.570436	0.201151	MAI	HYP	hypothetical protein	Hypothetical	0
slr0191	TIGR03984	0.155211	0.279807	0.325782	0.175185	0.0109387	0.473059	LPB	CE	amidase enhancer, periplasmic protein	Cell envelope	Murein sacculus and peptidoglycan
sll0862	NA	0.226236	0.279797	0.619974	-0.136443	0.00144524	-1.12324	MAI	HYP	hypothetical protein	Hypothetical	0
sll0416	groEL2	0.0165935	0.278637	0.0774945	0.418798	0.0224572	0.266235	RIB	CELPROC	60 kDa chaperonin 2, GroEL2, molecular chaperone	Cellular processes	Chaperones
slr1277	pilQ	0.0166586	0.278097	0.000462351	-0.844274	0.88545	0.00781622	RIB	CELPROC	pilus assembly protein homologous to general secretion pathway protein D	Cellular processes	Protein and peptide secretion
slr1643	petH	0.0133112	0.277985	0.00696776	-0.475174	0.028258	-0.202853	PSET	SEC	ferredoxin-NADP oxidoreductase	Photosynthesis and respiration	Soluble electron carriers
ssr1399	rpsR, rps18	0.0367045	0.277362	0.00127743	0.877149	0.000265652	0.592595	RIB	TRNS	30S ribosomal protein S18	Translation	Ribosomal proteins: synthesis and modification
slr0358	NA	0.377232	0.275549	0.0112578	1.28975	0.000150691	1.65878	MAI	UNK	unknown protein	Unknown	0
sll1812	rps5, rpsE	0.0916605	0.27441	0.000115002	1.32165	0.163793	0.155261	RIB	TRNS	30S ribosomal protein S5	Translation	Ribosomal proteins: synthesis and modification
sll7069	NA	0.109632	0.272937	0.0521932	0.952317	1.9817e-05	-2.30045	MAI	CELPROC	CRISPR 2 III-A / hypothetical protein	Hypothetical	pSYSA plasmid
sll1818	rpoA, bacA	0.00261605	0.272812	0.00176661	0.712926	1.78911e-06	0.641048	MAI	TRANSCR	RNA polymerase alpha subunit	Transcription	RNA synthesis, modification, and DNA transcription
sll1815	adk	0.0988752	0.272525	0.415277	-0.918685	0.000954719	-0.295457	MAI	PPNN	adenylate kinase	Purines, pyrimidines, nucleosides, and nucleotides	Purine ribonucleotide biosynthesis
sll1372	NA	0.0108061	0.271808	0.813687	0.267992	0.000255767	-0.39127	MAI	HYP	hypothetical protein	Hypothetical	0
slr1624	NA	0.431052	0.271642	0.00299467	-0.842147	0.039982	-3.08531	MAI	HYP	hypothetical protein	Hypothetical	0
sll0006	TIGR03986	0.0744161	0.271159	0.266117	0.141876	0.00334944	0.223988	CBM	AAB	putative aminotransferase	Amino acid biosynthesis	Aspartate family
sll1324	atpF	0.0572326	0.270902	0.834897	-0.593844	0.0051079	-0.214423	PSET	ATPS	ATP synthase B chain (subunit I) of CF(0)	Photosynthesis and respiration	ATP synthase
slr2075	groES	0.136393	0.27079	0.0285604	1.12519	0.256627	0.140764	RIB	CELPROC	10kD chaperonin	Cellular processes	Chaperones
sll1275	pyk2, pk	0.0452363	0.27005	0.00195779	0.382654	0.0717246	0.170269	GLM	GLC	pyruvate kinase 2	Energy metabolism	Glycolysis
slr0963	sir	0.0102106	0.268793	0.123915	0.19659	0.0167656	0.207789	CBM	AAB	ferredoxin-sulfite reductase	Amino acid biosynthesis	Serine family / Sulfur assimilation
slr0603	dnaE, dnaEn, polC, dnaE-n	0.0891919	0.267858	0.00407398	0.679294	0.000102745	0.91684	MAI	DNAREP	DNA polymerase III alpha subunit [Contains: Ssp dnaE intein]	DNA replication, restriction, modification, recombination, and repair	0
slr1418	pyrD	0.0425009	0.267309	0.0610839	0.137369	0.72181	0.0397427	MAI	PPNN	dihydroorotate dehydrogenase	Purines, pyrimidines, nucleosides, and nucleotides	Pyrimidine ribonucleotide biosynthesis
sll1561	putA	0.00199286	0.266732	0.394615	0.115619	1.96847e-05	0.451273	CBM	EM	proline oxidase	Energy metabolism	Amino acids and amines
sll1760	thrB	0.222898	0.266649	0.62057	-0.135313	0.013325	-0.763388	CBM	AAB	homoserine kinase	Amino acid biosynthesis	Aspartate family
slr0334	NA	0.29829	0.265987	0.0200157	-0.968989	0.00910618	-0.345196	MAI	UNK	unknown protein	Unknown	0
sll1811	rpl18, rplR	0.006517	0.265359	0.000481864	0.835878	0.00122483	0.298006	RIB	TRNS	50S ribosomal protein L18	Translation	Ribosomal proteins: synthesis and modification
sll1323	atpG, atp	0.00895964	0.260952	0.222382	0.145135	0.0820404	0.168992	PSET	ATPS	ATP synthase subunit b' of CF(0)	Photosynthesis and respiration	ATP synthase
ssl3580	hypC	0.0130695	0.260837	0.0105542	1.24942	3.23356e-05	0.768336	PSET	HYDR	putative hydrogenase expression/formation protein HypC	Other categories	Hydrogenase
sll0629	psaK, psaK2	0.0492923	0.260598	0.0572047	0.379655	0.00204805	-0.594415	PSET	PSI	alternative photosystem I reaction center subunit X	Photosynthesis and respiration	Photosystem I
slr0650	NA	0.0625723	0.259816	0.454496	0.693636	0.000608953	-0.409405	MAI	HYP	hypothetical protein	Hypothetical	0
sll1051	cpcF	0.0298874	0.259043	0.000162962	0.576573	8.4144e-07	0.828751	LHC	PBS	phycocyanin alpha-subunit phycocyanobilin lyase	Photosynthesis and respiration	Phycobilisome
slr0654	NA	0.0478595	0.257148	0.693789	-0.958673	0.168716	0.13428	MAI	UNK	unknown protein	Unknown	0
sll1507	NA	0.261208	0.257133	0.000321574	0.824162	0.333326	0.0763751	MAI	HYP	salt-induced periplasmic protein	Hypothetical	0
sll1434	pbp3	0.052037	0.256964	0.00118061	0.496194	0.00016192	0.81577	MAI	OTHER	penicillin-binding protein	Other categories	Drug and analog sensitivity
slr0112	NA	0.0708967	0.255927	0.302841	0.145649	0.00419256	0.709624	MAI	UNK	unknown protein	Unknown	0
slr0992	NA	0.0871163	0.255634	0.000212598	0.492874	0.339526	0.118677	CBM	TS	probable tRNA/rRNA methyltransferase	Translation	Aminoacyl tRNA synthetases and tRNA modification
sll0459	uvrB	0.017117	0.255362	0.0342999	0.338813	3.23691e-05	0.912358	MAI	DNAREP	excinuclease ABC subunit B	DNA replication, restriction, modification, recombination, and repair	0
sll1805	rpl16, rplP	0.00492531	0.254723	0.0020192	0.758332	5.2308e-06	0.574163	RIB	TRNS	50S ribosomal protein L16	Translation	Ribosomal proteins: synthesis and modification
ssr1698	NA	0.172875	0.253858	0.0307651	-0.273954	0.014131	-0.511935	MAI	HYP	hypothetical protein	Hypothetical	0
slr1533	NA	0.0332211	0.252938	0.00139678	0.715591	4.15097e-06	1.45637	MAI	HYP	hypothetical protein	Hypothetical	0
ssr0482	rps16, rpsP	0.138897	0.251719	0.00010496	0.986387	0.0987592	0.245185	RIB	TRNS	30S ribosomal protein S16	Translation	Ribosomal proteins: synthesis and modification
slr1396	NA	0.27994	0.251525	0.00304445	-1.35879	9.57541e-05	-2.18532	MAI	UNK	unknown protein	Unknown	0
slr0469	rps4, rpsD	0.00982766	0.251408	0.00174732	1.38683	0.000122168	0.684043	RIB	TRNS	30S ribosomal protein S4	Translation	Ribosomal proteins: synthesis and modification
sll1933	dnaJ, dnaJ3, dnaJ1	0.218776	0.251347	0.000492285	0.693368	6.61721e-06	1.34839	RIB	CELPROC	DnaJ protein, heat shock protein 40, molecular chaperone	Cellular processes	Chaperones
sll0533	tig	0.0165039	0.250789	0.00660072	0.486253	0.00040701	0.327362	RIB	CELPROC	trigger factor	Cellular processes	Protein and peptide secretion
sll7028	NA	0.52846	0.25068	0.0170371	-1.51834	0.013293	-0.877188	MAI	HYP	hypothetical protein	Hypothetical	0
slr0737	psaD	0.243942	0.250579	0.589339	-0.215869	0.0012665	-1.26934	PSET	PSI	photosystem I subunit II	Photosynthesis and respiration	Photosystem I
slr5023	NA	0.174243	0.249924	0.00886023	-0.439823	0.302542	-0.206367	MAI	HYP	hypothetical protein	Hypothetical	0
slr0383	NA	0.415363	0.247902	0.00750288	0.614797	0.160797	-0.333176	MAI	HYP	hypothetical protein	Hypothetical
slr0083	crhR,	0.0992568	0.247872	1.46968e-05	1.16948	6.0882e-09	1.91118	MAI	TRANSCR	RNA helicase Light	Transcription	RNA synthesis, modification, and DNA transcription
ssl0601	rps21, rpsU	0.249435	0.24782	0.000660219	0.765158	0.395746	0.0822389	RIB	TRNS	30S ribosomal protein S21	Translation	Ribosomal proteins: synthesis and modification
slr0404	NA	0.0132122	0.246854	0.868512	0.299393	1.97799e-05	-0.936839	MAI	HYP	hypothetical protein	Hypothetical	2 transmembrane helices
slr1645	psb27, psbZ	0.115983	0.245851	0.00165917	-0.317741	2.28574e-06	-0.768356	PSET	PSII	photosystem II 11 kD protein&lumenal PSII asembly factor	Photosynthesis and respiration	Photosystem II
slr0303	NA	0.731016	0.24527	0.00115989	1.31386	0.000242327	1.75908	MAI	HYP	hypothetical protein	Hypothetical	0
sll0467	queA	0.204976	0.244739	0.0180648	0.384779	0.222178	0.178981	CBM	TS	S-adenosylmethionine:tRNA ribosyltransferase-isomerase	Translation	Aminoacyl tRNA synthetases and tRNA modification
sll0728	accA	0.0122272	0.244364	0.0128855	-0.211974	0.000624356	0.341343	LPB	FA	acetyl-CoA carboxylase alpha subunit	Fatty acid, phospholipid and sterol metabolism	0
sll1394	msrA, pms	0.0405069	0.243511	0.00120571	0.48192	0.000231538	0.677215	RIB	TRNS	peptide methionine sulfoxide reductase	Translation	Protein modification and translation factors
slr0692	ycf45	0.194853	0.240922	0.0071385	0.596665	4.36659e-07	1.72105	MAI	HYP	hypothetical protein YCF45	Hypothetical	0
sll1151	NA	0.0590219	0.240552	0.0499067	0.472692	0.180741	0.172508	MAI	UNK	unknown protein	Unknown	0
sll1502	gltB,GOGAT	0.00752936	0.240449	0.00211333	0.538449	0.207436	0.080154	CBM	AAB	NADH-dependent glutamate synthase large subunit/Glutamine-Oxoglutarate Aminotransferase	Amino acid biosynthesis	Glutamate family / Nitrogen assimilation
sll1336	NA	0.0584305	0.235489	0.0117469	0.52814	0.000336774	0.422381	MAI	HYP	hypothetical protein	Hypothetical	0
slr1600	NA	0.00662586	0.234423	0.0225824	0.238467	0.0114789	0.233949	MAI	HYP	hypothetical protein	Hypothetical	0
slr0546	trpC	0.0605184	0.233001	0.0405131	0.453279	4.72938e-09	1.50625	CBM	AAB	indole-3-glycerol phosphate synthase	Amino acid biosynthesis	Aromatic amino acid family
sll2006	NA	0.385222	0.231177	0.168684	0.426516	0.0387039	0.556326	MAI	HYP	hypothetical protein	Hypothetical	0
slr1367	glgP	3.14422e-05	0.230638	1.18947e-05	1.4179	2.94275e-09	1.80454	CBM	CIM	glycogen phosphorylase	Central intermediary metabolism	Polysaccharides and glycoproteins
ssr2406	NA	0.0802799	0.229681	0.0582847	0.282886	0.412703	0.094276	MAI	UNK	unknown protein	Unknown	0
slr0417	gyrA	0.0774374	0.229351	0.00120422	0.483174	0.000136594	0.468593	MAI	DNAREP	DNA gyrase subunit A	DNA replication, restriction, modification, recombination, and repair	0
slr1271	gumM, rffM	0.300749	0.227662	0.222365	0.226898	8.26829e-05	0.646784	LPB	CE	probable UDP-N-acetyl-D-mannosaminuronic acid transferase	Cell envelope	Surface polysaccharides, lipopolysaccharides and antigens
sll0848	dnaA	0.159781	0.226709	0.0163753	-1.13263	0.0152597	-0.794872	MAI	DNAREP	chromosomal replication initiator protein DnaA	DNA replication, restriction, modification, recombination, and repair	0
slr0989	NA	0.532296	0.22642	0.107566	0.313428	0.035936	0.590477	MAI	HYP	hypothetical protein	Hypothetical	0
sll0157	NA	0.0712987	0.226391	0.09025	1.85459	0.000696874	0.720088	MAI	HYP	hypothetical protein	Hypothetical	0
sll1300	NA	0.106193	0.225169	0.0174673	0.624595	0.299031	0.10457	MAI	OTHER	putative methyltransferase	Other categories	Other
sll1945	dxs	0.0155284	0.224411	0.406366	0.134443	0.0268748	0.154768	MAI	OTHER	1-deoxyxylulose-5-phosphate synthase	Other categories	Other
slr1216	mgtE	0.0471622	0.224103	0.00638487	-0.358538	0.00631948	0.274119	CBM	TBP	Mg2+ transport protein	Transport and binding proteins	0
slr1505	NA	0.0058209	0.223782	0.408219	-0.136598	0.0901979	0.126575	MAI	UNK	unknown protein	Unknown	0
sll1178	NA	4.27024e-05	0.223555	0.12731	0.256124	2.18184e-07	0.755993	CBM	EM	probable carbamoyl transferase	Energy metabolism	Amino acids and amines
sll0846	NA	0.823152	0.223333	0.000236648	1.12354	0.000290377	2.68392	MAI	HYP	hypothetical protein	Hypothetical	0
slr0941	NA	0.593127	0.222605	0.000524848	-0.635872	0.214463	-0.647455	MAI	HYP	hypothetical protein	Hypothetical	0
sll0861	NA	0.0556777	0.222518	0.00318389	0.279393	0.00153643	0.36809	MAI	HYP	hypothetical protein	Hypothetical	0
sll1525	prk	0.00229918	0.222445	0.0229148	0.416268	0.301241	0.0572127	CBM	CCM	phosphoribulokinase	Photosynthesis and respiration	CO2 fixation
slr1463	fus, fusB, fusA	0.00618762	0.222057	0.49431	-0.246495	0.0746144	0.0733694	RIB	TRNS	elongation factor EF-G	Translation	Protein modification and translation factors
sll1209	ligA, lig	0.0678373	0.221717	0.0449631	0.437367	0.0298513	0.291273	MAI	DNAREP	DNA ligase	DNA replication, restriction, modification, recombination, and repair	0
sll1693	NA	0.0385671	0.220294	0.195762	-0.26533	0.00310334	-0.439311	MAI	HYP	hypothetical protein	Hypothetical	0
slr1763	NA	0.000146974	0.219149	0.647031	0.725551	0.00475693	0.111502	MAI	OTHER	probable methyltransferase	Other categories	Other
slr1880	NA	0.13549	0.218677	0.172374	0.385737	0.00174124	0.305202	MAI	HYP	hypothetical protein	Hypothetical	0
slr0242	prxQ-B1, bcp, prxQ	0.00473671	0.218391	0.645519	0.482398	0.0207891	-0.38671	CBM	TBP	bacterioferritin comigratory protein homolog	Transport and binding proteins	0
sll1868	dnaG	0.272608	0.218338	#N/A	NA	0.0132729	0.706038	MAI	DNAREP	DNA primase	DNA replication, restriction, modification, recombination, and repair	0
sll0920	ppc	0.00163317	0.218095	0.00711928	0.514937	3.28886e-06	0.636806	CBM	EM	phosphoenolpyruvate carboxylase<PEP carboxylase	Energy metabolism	Pyruvate and acetyl-CoA metabolism
sll1396	NA	0.291827	0.217525	0.498283	-0.169515	0.00123615	1.2503	MAI	UNK	unknown protein	Unknown	0
slr1938	NA	0.015577	0.217501	0.880624	-0.167192	4.05075e-05	-0.342144	RIB	TRNS	putative translation initiation factor EIF-2b subunit 1	Translation	Protein modification and translation factors
sll0362	alaS, lovB	0.0193199	0.217363	0.0431252	0.164615	0.000221786	0.273583	CBM	TS	alanyl-tRNA synthetase	Translation	Aminoacyl tRNA synthetases and tRNA modification
ssl1972	NA	0.00557654	0.2168	0.0253789	0.177612	1.61235e-05	0.446959	MAI	HYP	hypothetical protein	Hypothetical	0
sll1366	NA	0.00749548	0.215459	0.956056	0.757625	0.000312921	0.669163	MAI	DNAREP	putative SNF2 helicase	DNA replication, restriction, modification, recombination, and repair	0
sll0872	NA	0.529144	0.21402	0.000292933	-2.31393	0.00460146	-1.08332	MAI	UNK	unknown protein	Unknown	0
slr0320	NA	0.3405	0.213915	0.0165125	-1.18739	0.765826	0.0247121	MAI	HYP	hypothetical protein/ B12-binding domain (binds cobalamin)/radical SAM family - [4Fe-4S]+ cluster to activate C-H bonds	Hypothetical	0
slr0659	prlC, opdA	0.00300278	0.21368	0.0381931	-0.272284	0.303206	0.0484246	MAI	TRANSL	oligopeptidase A	Translation	Degradation of proteins, peptides, and glycopeptides
sll1979	NA	0.231087	0.209792	0.0192978	0.4465	0.413916	0.141535	MAI	HYP	hypothetical protein	Hypothetical	0
slr1285	hik34	0.890961	0.209401	#N/A		3.54933e-06	4.06324	MAI	RF	two-component sensor histidine kinase	Regulatory functions
ssl3441	infA	0.0569313	0.2093	0.0995677	0.4536	0.00473623	0.412039	RIB	TRNS	initiation factor IF-1	Translation	Protein modification and translation factors
slr1855	NA	0.00941452	0.209085	0.00530713	0.471929	0.0187674	0.1246	MAI	UNK	unknown protein	Unknown	0
slr0075	sufC	0.0640694	0.208818	0.000714069	0.671527	2.85566e-06	1.43036	CBM	TBP	ABC transporter ATP-binding protein	Transport and binding proteins	Fe-S cluster biosynthesis
sll0932	NA	0.522469	0.208047	#N/A	NA	0.0370415	1.1675	MAI	HYP	hypothetical protein	Hypothetical	0
slr0406	pyrC	0.0266376	0.207948	0.0132901	-0.422665	0.249477	0.107529	MAI	PPNN	dihydroorotase	Purines, pyrimidines, nucleosides, and nucleotides	Pyrimidine ribonucleotide biosynthesis
slr1860	icfG	0.0216822	0.205878	0.0150122	0.449212	0.000664511	0.468719	MAI	RF	carbon metabolisms regulatory protein IcfG	Regulatory functions	0
slr0493	rfbM	0.571588	0.205238	1.03602e-05	1.66984	0.00464523	1.46743	GLM	SUGMET	similar to mannose-1-phosphate guanylyltransferase	Energy metabolism	Sugars
sll0455	thrA, hom	0.0113439	0.205171	0.138495	0.164183	3.70223e-06	0.315515	CBM	AAB	homoserine dehydrogenase	Amino acid biosynthesis	Aspartate family
sll0068	NA	0.00735096	0.204247	0.0276148	0.278869	6.48208e-06	1.02443	MAI	UNK	unknown protein	Unknown	0
sll0209	Aar	0.0330975	0.203271	0.743975	0.417635	0.000299021	0.327521	MAI	HYP	hypothetical protein	Hypothetical	hydrocarbon biosynthesis
slr0719	rfrE	0.0113637	0.203043	0.160612	0.412932	0.319806	0.0834402	MAI	UNK	unknown protein	Unknown	0
slr1761	ytfC	0.0200813	0.202908	0.000231206	-0.561772	0.00011153	-0.785113	MAI	OTHER	FKBP-type peptidyl-prolyl cis-trans isomerase, periplasmic protein	Other categories	Other
ssl1377	NA	0.328054	0.201407	0.440158	-0.115282	0.0156153	-0.383451	MAI	HYP	hypothetical protein	Hypothetical	0
slr1874	ddlA, Ddl(SsDdl)	0.00395829	0.200459	0.152825	0.125894	0.0472657	0.11176	LPB	CE	D-alanine--D-alanine ligase	Cell envelope	Murein sacculus and peptidoglycan
sll1663	nblB1, nblB	0.0103139	0.20039	0.0212267	0.257429	0.000412112	0.304028	LHC	PBS	phycocyanin alpha phycocyanobilin lyase related protein	Photosynthesis and respiration	Phycobilisome
sll0760	ycf38	0.124285	0.200377	0.909469	0.174484	0.000976138	0.805398	MAI	HYP	hypothetical protein YCF38	Hypothetical	0
ssl8003	NA	0.382333	0.200319	0.0160365	-0.671573	0.00179543	-1.32483	MAI	UNK	unknown protein	Unknown	0
slr1839	ccmK4, ccmK	0.0437418	0.200198	0.100346	0.897189	0.300279	0.128654	CBM	CCM	carbon dioxide concentrating mechanism protein CcmK homolog 4, putative carboxysome assembly protein	Photosynthesis and respiration	CO2 fixation
slr0947	rpaB, rre26, ycf27	0.00917778	0.20012	0.0048603	-0.587998	1.64308e-05	-0.588761	MAI	RF	response regulator for energy transfer from phycobilisomes to photosystems	Regulatory functions	0
slr1867	trpD, psbA3	0.00158636	0.199764	0.0441371	-0.263296	0.00257352	-0.395792	CBM	AAB	anthranilate phosphoribosyltransferase	Amino acid biosynthesis	Aromatic amino acid family
sll0065	ilvN	0.00575523	0.199223	0.578459	0.123286	7.06795e-06	0.260436	CBM	AAB	acetolactate synthase small subunit	Amino acid biosynthesis	Branched chain family
sll0019	dxr	0.239591	0.199049	0.0448336	0.216261	0.00341391	0.249171	MAI	OTHER	1-deoxy-d-xylulose 5-phosphate reductoisomerase	Other categories	Other
slr1063	NA	0.0308507	0.199006	0.00168693	-0.427326	3.32064e-06	-1.05469	MAI	OTHER	probable glycosyltransferase	Other categories	Other
slr1325	spoT	0.12257	0.19848	0.000256981	-0.94446	0.942973	0.00163121	MAI	RF	GTP pyrophosphokinase	Regulatory functions	0
sll1130	NA	0.0124269	0.198355	0.0826519	-0.178777	1.78442e-05	0.234236	MAI	UNK	unknown protein	Unknown	0
sll1002	ycf22	0.000191936	0.198015	0.888467	-0.174891	0.00617179	-0.260324	MAI	HYP	hypothetical protein YCF22	Hypothetical	0
slr0399	ycf39	0.00939166	0.197979	8.36297e-05	-0.938442	6.31581e-07	-1.1084	PSET	PSII	chaperon-like protein for quinone binding in photosystem II	Hypothetical	putative PSII assembly factor
slr0677	exbB2, exbB	0.059439	0.19794	0.267083	0.214322	0.95419	0.00527631	CBM	TBP	biopolymer transport ExbB like protein	Transport and binding proteins	0
sll1058	dapB	0.101548	0.196021	0.000628598	-0.543534	0.000823623	-0.576077	CBM	AAB	dihydrodipicolinate reductase	Amino acid biosynthesis	Aspartate family
sll1547	NA	0.983418	0.195947	0.0108706	0.546777	0.477652	0.179537	MAI	HYP	hypothetical protein	Hypothetical	0
slr0287	NA	0.200701	0.195867	0.132422	0.323837	6.61302e-05	0.788396	MAI	HYP	hypothetical protein	Hypothetical	0
sll1618	NA	0.0244994	0.195775	0.0193496	0.264338	1.85867e-06	0.908229	MAI	HYP	hypothetical protein	Hypothetical	0
sll1326	atpA	0.0345921	0.19528	0.25028	0.957675	0.0133744	0.134093	PSET	ATPS	ATP synthase alpha chain	Photosynthesis and respiration	ATP synthase
ssr1391	grx	0.0301784	0.194987	0.00120528	-0.453736	0.000793965	-0.360197	MAI	HYP	glutaredoxin family/hypothetical protein	Hypothetical	0
sll0293	NA	0.0728251	0.194837	0.0273548	0.21855	0.00123688	0.299675	MAI	UNK	unknown protein	Unknown	0
sll1647	NA	0.238576	0.194187	0.0124104	-0.589296	0.662636	0.0276104	MAI	OTHER	probable phosphinothricin N-acetyltransferase	Other categories	Other
sll1258	dcd	0.0969008	0.19414	0.0210685	0.24654	0.897215	0.0048142	MAI	PPNN	dCTP deaminase	Purines, pyrimidines, nucleosides, and nucleotides	Pyrimidine ribonucleotide biosynthesis
sll0281	NA	0.159658	0.193701	0.553583	-0.158434	0.000379882	-0.668643	MAI	UNK	unknown protein	Unknown	0
slr1390	ftsH, ftsH1, ftsH2	0.134888	0.19348	0.444209	0.856374	0.0130801	0.3895	MAI	CELPROC	cell division protein FtsH	Cellular processes	Cell division
slr1299	NA	0.0222046	0.193217	0.032994	-0.294484	0.000120973	-0.347441	GLM	SUGMET	UDP-glucose dehydrogenase	Energy metabolism	Sugars
sll0711	ipk	0.00690124	0.192434	0.485722	0.145618	0.000407129	-0.407006	MAI	OTHER	isopentenyl monophosphate kinase	Other categories	Other
slr0039	NA	0.0173891	0.191889	0.0447708	-0.539235	8.05266e-05	-0.395355	MAI	HYP	hypothetical protein	Hypothetical	0
slr0917	bioF	0.346476	0.191598	0.733729	0.424987	0.947881	0.0537113	MAI	BSC	7-keto-8-aminopelargonic acid synthetase	Biosynthesis of cofactors, prosthetic groups, and carriers	Biotin
sll0102	NA	0.214177	0.191022	0.13215	-0.197346	0.00149858	0.201098	MAI	HYP	hypothetical protein	Hypothetical	0
slr0309	NA	0.0660848	0.190875	0.386639	0.197756	1.63473e-05	-1.81923	MAI	OTHER	probable methyltransferase/B-12 binding domain (BLAST)	Other categories	Other
ssl3432	rps19, rpsS	0.324732	0.190823	0.000710118	0.872764	0.568036	0.116952	RIB	TRNS	30S ribosomal protein S19	Translation	Ribosomal proteins: synthesis and modification
sll0947	lrtA	0.190389	0.190753	8.17755e-05	0.517998	0.00777967	0.144973	MAI	OTHER	light repressed protein A homolog	Other categories	Adaptations and atypical conditions
sll0726	pgm	0.000740388	0.19042	1.2007e-06	-0.687814	1.26698e-06	-0.600394	CBM	CIM	phosphoglucomutase	Central intermediary metabolism	Polysaccharides and glycoproteins
slr0638	glyQ, glyS(a)	0.00754052	0.189819	0.0276923	0.269636	1.80299e-05	0.480157	CBM	TS	glycyl-tRNA synthetase alpha chain	Translation	Aminoacyl tRNA synthetases and tRNA modification
slr2083	ctaEII	0.304166	0.189066	#N/A	NA	0.00220936	-1.27146	PSET	RTO	cytochrome c oxidase subunit III	Photosynthesis and respiration	Respiratory terminal oxidases
slr0607	NA	0.313939	0.189049	0.0007941	0.889754	0.020115	-0.494977	MAI	HYP	hypothetical protein	Hypothetical	0
slr0649	metS	0.00566024	0.188749	0.00467127	-0.697115	2.91044e-05	-0.490851	CBM	TS	methionyl-tRNA synthetase	Translation	Aminoacyl tRNA synthetases and tRNA modification
sll0565	NA	0.341273	0.188184	0.59068	-0.139769	0.003228	-0.387721	MAI	HYP	hypothetical protein	Hypothetical	0
slr2005	NA	0.0404063	0.187986	0.00582817	-0.431264	3.19564e-07	-0.759163	MAI	HYP	periplasmic protein, function unknown	Hypothetical
ssr2723	NA	0.431986	0.187801	#N/A	NA	1.02402e-07	2.60079	MAI	HYP	hypothetical protein	Hypothetical	0
slr1575	kef, kchX	0.476618	0.187686	0.889333	0.656183	0.00100166	-1.19044	CBM	TBP	probable potassium efflux system	Transport and binding proteins	0
slr1104	NA	0.0332805	0.187365	0.0263728	-0.299986	1.48371e-05	-0.652549	MAI	HYP	hypothetical protein	Hypothetical	0
sll2010	murD	0.038902	0.186169	0.235308	0.356291	0.207852	0.0796293	LPB	CE	UDP-N-acetylmuramoylalanine--D-glutamate ligase	Cell envelope	Murein sacculus and peptidoglycan
sll1101	rps10, rpsJ, rps	0.0526967	0.186089	0.0313204	0.357445	0.00327353	0.329919	RIB	TRNS	30S ribosomal protein S10	Translation	Ribosomal proteins: synthesis and modification
slr0743	nusA	0.0865677	0.185316	0.0345776	0.632384	0.000594595	0.350511	MAI	TRANSCR	similar to N utilization substance protein	Transcription	RNA synthesis, modification, and DNA transcription
sll0895	cysQ, amtA	0.0353823	0.183745	0.495079	0.681997	0.466683	0.0560814	CBM	TBP	CysQ protein homolog	Transport and binding proteins	0
sml0007	psbY, ycf32	0.566887	0.183729	0.00612677	NA	1.53369e-05	-3.16267	PSET	PSII	photosystem II protein Y	Photosynthesis and respiration	Photosystem II
slr0301	ppsA, pps	0.27275	0.183516	0.00148216	0.939534	0.00588968	0.285655	CBM	EM	phosphoenolpyruvate synthase	Energy metabolism	Pyruvate and acetyl-CoA metabolism/glucogenesis
sll0258	psbV	0.43798	0.1835	0.217833	0.638763	0.000122121	-2.00677	PSET	PSII	cytochrome c550	Photosynthesis and respiration	Photosystem II
slr0665	acnB	0.000359642	0.183497	0.0194057	-0.234737	0.0598239	0.0326802	CBM	EM	aconitate hydratase	Other categories	Other
slr0953	spp	0.0889565	0.183153	0.000526264	0.574443	0.000619539	0.565462	GLM	SUGMET	sucrose-phosphate phosphatase	Energy metabolism	Sugars
sll1272	NA	0.0449768	0.182793	0.614603	-0.528291	0.169761	0.191678	MAI	UNK	unknown protein	Unknown	0
sll1679	hhoA, degQ	0.0429222	0.182739	0.0970521	-0.18139	0.0674022	0.161627	MAI	TRANSL	periplasmic protease HhoA	Translation	Degradation of proteins, peptides, and glycopeptides
sll1664	NA	0.311158	0.182007	0.0318622	0.214356	0.00756223	0.325641	MAI	OTHER	probable glycosyl transferase	Other categories	Other
sll0493	KtrA	0.169625	0.181926	0.505001	0.261113	0.0101997	0.256839	MAI	HYP	hypothetical protein	Hypothetical	0
sll1714	NA	0.312485	0.181526	0.0124203	0.294464	0.0145027	0.261115	MAI	UNK	unknown protein	Unknown
slr7011	csc3,cas10d	0.0578552	0.179847	0.0852731	-0.282527	1.27079e-05	-0.963757	MAI	CELPROC	CRISPR 1 I-D/unknown protein	Unknown	pSYSA plasmid
slr2034	ycf48	0.0583734	0.179528	7.84641e-05	-0.523795	1.74957e-05	-0.418077	PSET	PSII	putative homolog of plant HCF136, which is essential for stability or assembly of photosystem II	Photosynthesis and respiration	Photosystem II
slr0237	glgX	0.063828	0.179479	0.0020648	0.676957	0.000102051	0.559	CBM	CIM	glycogen operon protein GlgX homolog	Central intermediary metabolism	Polysaccharides and glycoproteins
sll1384	cas7	0.526867	0.179314	0.584691	-0.636398	0.00611835	-0.652041	RIB	CELPROC	similar to DnaJ protein	Cellular processes	Chaperones
slr0667	NA	0.273303	0.17926	0.00130324	0.938751	4.51807e-05	0.996999	MAI	UNK	unknown protein	Unknown	0
slr1226	purC	0.201514	0.179072	0.222754	0.127837	2.58366e-06	0.455484	MAI	PPNN	phosphoribosyl aminoidazole succinocarboxamide synthetase	Purines, pyrimidines, nucleosides, and nucleotides	Purine ribonucleotide biosynthesis
sll0488	NA	0.285692	0.178621	0.000651253	1.72323	2.01907e-05	1.51389	MAI	HYP	hypothetical protein	Hypothetical	0
slr0032	ilvE	0.00231983	0.178604	0.414401	-0.716646	0.234398	0.0471254	CBM	AAB	probable branched-chain amino acid aminotransferase	Amino acid biosynthesis	Branched chain family
sll1325	atpD, atpH	0.0429033	0.178143	0.691917	-0.368943	0.148021	0.0979864	PSET	ATPS	ATP synthase delta chain of CF(1)	Photosynthesis and respiration	ATP synthase
slr0443	NA	0.10564	0.178111	0.0121053	-0.233345	0.179123	0.147389	MAI	HYP	hypothetical protein	Hypothetical	0
sll0401	gltA, gluT, CS	0.15387	0.177995	0.199994	-0.25247	0.0305488	0.214737	CBM	EM	citrate synthase	Energy metabolism	TCA cycle-irreversible
sll1669	aroK	0.481091	0.177928	0.00742586	0.624437	0.00126617	0.478356	CBM	AAB	shikimate kinase	Amino acid biosynthesis	Aromatic amino acid family
slr1035	NA	0.248554	0.177151	0.0064442	-0.346758	0.00131055	-0.65757	MAI	HYP	hypothetical protein	Hypothetical	0
slr1841	NA	0.295138	0.176883	0.0466762	-0.6242	0.000484121	0.881058	LPB	CE	probable porin; major outer membrane protein	Cell envelope	Membranes, lipoproteins, and porins
sll0842	nplT	0.0753785	0.176505	0.494661	-0.189864	5.81651e-05	-1.00302	CBM	CIM	neopullulanase	Central intermediary metabolism	Polysaccharides and glycoproteins
slr0267	NA	0.121163	0.176274	0.110571	0.187612	0.00932971	0.246011	MAI	HYP	hypothetical protein	Hypothetical	0
slr0938	NA	0.0111322	0.176093	0.0571595	-0.247839	0.405312	0.0493327	LPB	CE	probable UDP-N-acetylmuramyl tripeptide synthetase	Cell envelope	Murein sacculus and peptidoglycan
sll1363	ilvC	0.109109	0.175971	0.0239665	-0.197667	0.92889	0.00657645	CBM	AAB	ketol-acid reductoisomerase	Amino acid biosynthesis	Branched chain family
slr0829	pleD	0.280766	0.17595	0.00510847	-0.689947	0.105521	-0.497365	MAI	UNK	unknown protein	Unknown	0
slr1342	csm6 (potential transcriptional regulator	0.0843128	0.175597	0.0440937	-0.316222	0.287209	0.0833976	MAI	HYP	hypothetical protein	Hypothetical	0
slr0516	rfrD	0.0134376	0.174908	0.0154495	-0.286419	0.0470399	0.177313	MAI	HYP	hypothetical protein	Hypothetical	0
sll0041	taxD1, pixJ1, pisJ1, SypixJ1, cheD, tsr	0.0633676	0.174375	0.360256	-0.114979	7.7285e-05	-0.384578	MAI	CELPROC	phytochrome-like photoreceptor protein for positive phototaxis; homologous to methyl-accepting chemotaxis protein	Cellular processes	Chemotaxis
sll0646	cya2	0.344244	0.173582	0.00592068	1.67372	0.706521	0.0539607	MAI	RF	guanylyl cyclase	Regulatory functions	0
slr0914	NA	0.626601	0.172524	0.000742212	-0.72387	0.320916	-1.54611	MAI	UNK	unknown protein	Unknown	0
slr1844	uvrA	0.0642539	0.172351	0.0722406	-0.278651	0.00069988	0.287851	MAI	DNAREP	excinuclease ABC subunit A	DNA replication, restriction, modification, recombination, and repair	0
sll0283	NA	0.0574512	0.172238	0.00314706	-0.439994	7.84256e-05	-0.669935	MAI	HYP	hypothetical protein	Hypothetical	0
sll1921	NA	0.471831	0.172089	0.294049	0.597152	0.000578605	-2.42531	MAI	HYP	hypothetical protein	Hypothetical	0
slr1604	TIGR03984	0.0117418	0.171161	0.130354	0.111845	0.982573	0.00267426	MAI	CELPROC	cell division protein FtsH	Cellular processes	Cell division
sll0144	pyrH, smbA	0.0842938	0.171132	0.0211798	-0.216259	0.776167	0.0284215	MAI	PPNN	uridine monophosphate kinase	Purines, pyrimidines, nucleosides, and nucleotides	Pyrimidine ribonucleotide biosynthesis
sll1172	thrC	0.10731	0.170558	0.0130375	0.296689	0.00754164	0.290643	CBM	AAB	threonine synthase	Amino acid biosynthesis	Aspartate family
slr0591	nrdF	0.127012	0.170033	0.00036627	1.12232	2.57696e-06	1.23738	MAI	PPNN	ribonucleoside-diphosphate reductase beta chain	Purines, pyrimidines, nucleosides, and nucleotides	Purine ribonucleotide biosynthesis
slr0086	dnaK1	0.0689851	0.169622	0.00275157	0.33323	1.02187e-06	0.60106	RIB	CELPROC	similar to DnaK protein	Cellular processes	Chaperones
sll0185	NA	0.00224527	0.169554	0.00102654	0.673142	6.98571e-06	0.627116	MAI	HYP	hypothetical protein	Hypothetical	0
sll0504	lysA	0.511937	0.168836	6.3743e-06	0.89946	0.87579	0.0577324	CBM	AAB	diaminopimelate decarboxylase	Amino acid biosynthesis	Branched chain family
slr6097	NA	0.365988	0.168624	0.12099	-0.53793	0.0956284	-0.206922	MAI	DNAREP	type I site-specific deoxyribonuclease	DNA replication, restriction, modification, recombination, and repair	Involved in DNA repair (Huokko et al 217)
slr1142	NA	0.585272	0.168557	0.128564	-0.335593	0.0488437	-0.657534	MAI	HYP	hypothetical protein	Hypothetical	0
slr0816	NA	0.553082	0.168181	0.00708789	-0.787594	0.00324179	-1.06058	MAI	HYP	hypothetical protein	Hypothetical	0
ssl8008	NA	0.448736	0.168089	0.341244	-0.415315	0.0127883	-0.796652	MAI	HYP	hypothetical protein	Hypothetical	0
slr0708	NA	0.00429129	0.167999	0.000540679	-0.954517	9.27742e-07	-0.887328	MAI	UNK	periplasmic protein, function unknown	Unknown	0
sll1027	gltD	0.0203035	0.167798	0.000537672	0.553122	5.93559e-05	-0.258375	CBM	AAB	NADH-dependent glutamate synthase small subunit	Amino acid biosynthesis	Glutamate family / Nitrogen assimilation
slr1848	hisD	0.0351588	0.16723	0.375432	-0.964714	0.000544405	0.273146	CBM	AAB	histidinol dehydrogenase	Amino acid biosynthesis	Aromatic amino acid family
sll0149	NA	0.146945	0.1666	0.786111	0.369215	0.00326017	-0.422125	MAI	HYP	hypothetical protein	Hypothetical	0
sll0033	crtH	0.0777675	0.165941	0.00786445	-0.436993	0.00690085	0.198232	MAI	HYP	carotene isomerase	Hypothetical	0
sll1225	NA	0.963396	0.165674	#N/A	NA	0.193526	-0.97127	MAI	UNK	unknown protein	Unknown	0
slr1588	rre39, ssp2	0.0913573	0.165035	0.322131	0.121267	0.0311547	0.181497	MAI	RF	two-component transcription regulator	Regulatory functions	0
slr1881	natE	0.322138	0.164535	0.0337958	-0.546786	0.0561748	0.1584	CBM	TBP	ATP-binding subunit of the ABC-type Nat permease for neutral amino acids	Transport and binding proteins	Nat system - neutral amino acid transporter
slr1861	NA	0.100326	0.164527	0.63764	0.525928	0.188177	0.0981827	MAI	TRANSCR	probable sigma regulatory factor	Transcription	RNA synthesis, modification, and DNA transcription
slr1842	cysK	0.0438551	0.164117	0.000716211	-0.751614	5.13913e-05	-0.441432	CBM	AAB	cysteine synthase	Amino acid biosynthesis	Serine family / Sulfur assimilation
slr0606	NA	0.00258088	0.164003	0.0490397	-0.294552	0.163225	0.0730054	MAI	HYP	hypothetical protein	Hypothetical	0
slr0116	pcyA	0.127606	0.163441	0.00831616	-0.32448	0.000196201	-0.450192	MAI	OTHER	phycocyanobilin:ferredoxin oxidoreductase	Other categories	Other
sll0630	NA	0.240907	0.162026	0.0133461	-0.981179	0.000335035	-0.384303	MAI	UNK	unknown protein	Unknown	0
slr0882	ycf84	0.282393	0.161975	0.0223763	0.331548	0.0226266	0.461043	MAI	HYP	hypothetical protein YCF84	Hypothetical	0
slr0686	NA	0.422638	0.161849	0.00869382	-0.851783	0.00806941	-0.796735	MAI	HYP	hypothetical protein	Hypothetical	0
slr1110	NA	0.460707	0.161688	0.0126362	-0.468918	0.12777	-0.34639	MAI	HYP	hypothetical protein	Hypothetical	0
sll0759	NA	0.110836	0.161575	0.000159472	0.297713	0.000254784	0.561405	CBM	TBP	ABC transporter ATP-binding protein	Transport and binding proteins	0
slr0360	NA	0.737162	0.161572	#N/A	NA	0.0208204	-0.807899	MAI	HYP	hypothetical protein	Hypothetical	0
slr0384	sqdX	0.114145	0.161281	0.00663564	0.371977	0.419611	0.0589845	LPB	FA	sulfoquinovosyldiacylglycerol biosynthesis protein SqdX	Fatty acid, phospholipid and sterol metabolism	0
sll1626	lexA	0.0372209	0.161125	0.0365052	-0.529189	0.328839	0.079499	MAI	RF	LexA repressor	Regulatory functions	0
slr1274	pilM	0.0862295	0.160991	0.000277771	-1.85817	3.04322e-05	-0.495273	MAI	CELPROC	probable fimbrial assembly protein PilM, required for motility	Cellular processes	Chemotaxis
slr0585	argG	0.048938	0.159966	0.00278956	0.385982	2.5471e-06	0.806899	CBM	AAB	argininosuccinate synthetase	Amino acid biosynthesis	Glutamate family / Nitrogen assimilation
sll0597	NA	0.418248	0.159884	#N/A	NA	0.0311182	-0.797713	MAI	HYP	hypothetical protein	Hypothetical	0
slr0434	efp	0.390267	0.159183	0.0049082	-0.289512	0.679024	0.0850939	RIB	TRNS	elongation factor P	Translation	Protein modification and translation factors
sll1608	NA	0.109341	0.159099	0.376116	-0.813716	0.242257	0.139811	MAI	HYP	hypothetical protein	Hypothetical	0
sll1358	mncA, odc	0.145545	0.158994	8.11585e-05	-0.749965	0.000984249	0.310773	CBM	EM	putative oxalate decarboxylase, periplasmic protein	Hypothetical	0
slr1986	apcB	0.738476	0.158705	0.420444	0.225746	0.00210278	-0.63561	LHC	PBS	allophycocyanin beta subunit	Photosynthesis and respiration	Phycobilisome
slr1565	iscA2, iscA	0.258944	0.158631	0.690707	0.217989	0.00812181	0.40648	MAI	HYP	hypothetical protein	Hypothetical	0
sll1306	NA	0.0675384	0.157923	0.00360221	-0.763323	0.000381211	-0.491859	MAI	UNK	periplasmic protein, function unknown	Unknown	0
slr1857	glgX	0.020308	0.157903	0.000889193	0.528691	5.79725e-05	0.404589	CBM	CIM	isoamylase	Central intermediary metabolism	Polysaccharides and glycoproteins
sll1747	aroC	0.0139306	0.157538	0.00868966	-0.312871	0.000652109	-0.334273	CBM	AAB	chorismate synthase	Amino acid biosynthesis	Aromatic amino acid family
sll1390	csm6	0.0227525	0.15734	0.000672883	-0.775594	1.11901e-07	-0.75722	PSET	PSII	hypothetical protein	Photosynthesis and respiration	Photosystem II
sll0067	parB, gst	0.345419	0.156948	0.348935	-0.199379	0.0227137	0.349349	MAI	BSC	glutathione S-transferase	Biosynthesis of cofactors, prosthetic groups, and carriers	Thioredoxin, glutaredoxin, and glutathione
slr0513	futA2, idiA	0.16975	0.156831	0.000206693	-0.778776	0.643656	0.0473378	CBM	TBP	iron transport system substrate-binding protein, periplasmic protein	Transport and binding proteins	iron transport and binding (ferric ions)
slr9201	orf2	0.403481	0.156578	0.0192514	-0.492479	0.0117501	-0.514456	MAI	UNK	unknown protein [ORF2]	Unknown	0
sll0188	NA	0.0584105	0.156464	4.73482e-05	0.595499	5.35437e-05	0.756259	MAI	UNK	unknown protein	Unknown	0
slr2131	acrF	0.00881847	0.156169	0.0141557	-0.617569	1.45445e-07	-1.08638	CBM	TBP	RND multidrug efflux transporter	Transport and binding proteins	0
slr1508	dgdA, KtrE	0.336702	0.155884	0.0837208	0.425165	0.00214804	0.52284	MAI	OTHER	probable glycosyltransferase	Other categories	Other
slr0050	ycf56	0.120718	0.155883	0.0176946	0.492965	0.000208695	0.884903	MAI	HYP	hypothetical protein YCF56	Hypothetical	0
slr0197	comA, comEA	0.16247	0.155854	0.413709	0.135887	0.030326	0.250984	MAI	HYP	competence protein	Hypothetical	0
sll0016	mltA	0.265079	0.155458	0.000992774	-1.14517	0.000706716	-0.487836	LPB	CE	probable membrane-bound lytic transglycosylase A	Cell envelope	Murein sacculus and peptidoglycan
sll1739	NA	0.258223	0.154618	0.141767	-0.488513	0.00328399	-0.682257	MAI	UNK	unknown protein	Unknown	0
slr2049	ycf58	0.150512	0.15408	0.789203	-0.241572	5.83294e-05	-0.471948	MAI	HYP	hypothetical protein YCF58	Hypothetical	0
slr1896	NA	0.353454	0.153799	0.0644447	0.221978	0.00036337	0.686364	MAI	HYP	hypothetical protein	Hypothetical	0
sll1835	NA	0.267566	0.153658	0.000212914	-1.72997	1.93465e-05	-0.858036	MAI	HYP	periplasmic protein, function unknown	Hypothetical	0
sll0245	NA	0.0520703	0.153606	0.00849837	0.313297	0.128299	0.0742414	MAI	OTHER	probable GTP binding protein	Other categories	Other
sll0271	nusB	0.0975678	0.15328	0.00816392	0.376738	9.59372e-06	0.560528	MAI	TRANSCR	N utilization substance protein B homolog	Transcription	RNA synthesis, modification, and DNA transcription
sll0083	gmhA	0.634904	0.153134	0.00655231	0.713472	0.0021913	1.42728	LPB	CE	phosphoheptose isomerase	Cell envelope	Surface polysaccharides, lipopolysaccharides and antigens
slr1289	icd, icdA, IDH	0.0524096	0.15271	0.0309669	0.453395	0.00096904	0.403488	CBM	EM	isocitrate dehydrogenase (NADP+)	Energy metabolism	TCA cycle
slr0473	Hik35	0.612877	0.152608	0.0999156	0.192862	0.0764419	0.42045	MAI	RF	cyanobacterial phytochrome 1, two-component sensor histidine kinase	Regulatory functions	0
sll0135	NA	0.719957	0.152566	0.00855901	1.25524	0.46941	0.467716	MAI	OTHER	putative 5'-methylthioadenosine phosphorylase	Other categories	Other
slr1327	NA	0.484436	0.152178	#N/A	NA	0.00137526	1.13263	MAI	HYP	hypothetical protein	Hypothetical	0
ssl1784	rpsO, rps15	0.310099	0.151663	0.000321014	0.68682	4.81064e-07	1.25005	RIB	TRNS	30S ribosomal protein S15	Translation	Ribosomal proteins: synthesis and modification
sll0660	cas7	0.352585	0.151639	0.158171	-0.253247	0.000190455	-0.626157	MAI	BSC	pyridoxal phosphate biosynthetic protein PdxA	Biosynthesis of cofactors, prosthetic groups, and carriers	Pyridoxine
sll1143	uvrD, mutU	0.0464462	0.151019	0.650993	0.619953	0.242774	0.0787957	MAI	DNAREP	ATP-dependent helicase PcrA	DNA replication, restriction, modification, recombination, and repair	0
sll1508	envA, lpxC	0.0292786	0.149873	0.00245063	-0.491284	1.29842e-05	-0.740546	LPB	CE	UDP-3-0-acyl N-acetylglcosamine deacetylase	Cell envelope	Surface polysaccharides, lipopolysaccharides and antigens
sll1291	taxP2, rre12	0.852884	0.149782	5.91637e-05	1.16691	0.00263592	0.494047	MAI	RF	two-component response regulator PatA subfamily	Regulatory functions	0
slr1329	atpB, atpD	0.0261974	0.149628	0.854952	0.268462	0.671987	0.0266031	PSET	ATPS	ATP synthase beta subunit	Photosynthesis and respiration	ATP synthase
slr0656	NA	0.738594	0.149129	0.0113336	-0.739518	0.189764	-0.23898	MAI	HYP	GNAT family N-acetyltransferase [Synechocystis sp. PCC 6714] /hypothetical protein	Hypothetical	no transmembrane domain
slr1435	pmbA	0.0507414	0.14891	0.666993	0.685345	0.212933	0.0746469	RIB	TRNS	PmbA protein homolog	Translation	Protein modification and translation factors
slr0243	NA	0.436745	0.148649	0.562586	-0.944942	0.00741576	-0.382078	MAI	HYP	hypothetical protein	Hypothetical	0
sll1883	argJ	0.381725	0.148296	0.00123458	0.429139	0.0266757	0.385152	CBM	AAB	arginine biosynthesis bifunctional protein ArgJ	Amino acid biosynthesis	Glutamate family / Nitrogen assimilation
sll0145	frr, rrf	0.0396575	0.148277	0.130898	-0.929925	0.542775	0.0373634	RIB	TRNS	ribosome releasing factor	Translation	Protein modification and translation factors
sll1629	Ccry1, phr, syn-cry, phrB	0.299172	0.148202	0.0314437	0.534173	0.00115004	0.439882	MAI	DNAREP	bacterial cryptochrome	DNA replication, restriction, modification, recombination, and repair	0
slr1338	NA	0.0580834	0.147454	0.00416427	-0.468758	9.5385e-05	-0.49556	MAI	HYP	hypothetical protein	Hypothetical	0
sll1304	NA	0.00390935	0.147202	0.17809	0.169897	6.53377e-06	-0.530266	MAI	UNK	unknown protein	Unknown	0
slr1331	ymxG	0.0489863	0.146451	0.0519732	0.225933	0.00512396	0.143107	MAI	TRANSL	periplasmic processing protease	Translation	Degradation of proteins, peptides, and glycopeptides
sll1980	trxA	0.123343	0.146428	0.000311497	-1.2662	8.24194e-07	-1.65062	MAI	CELPROC	thiol:disulfide interchange protein TrxA	Cellular processes	Detoxification
slr0875	mscL	0.373692	0.146023	0.00299438	-0.677176	8.21361e-06	-1.33446	CBM	TBP	large-conductance mechanosensitive channel	Transport and binding proteins	0
ssl0788	NA	0.141161	0.14597	#N/A	NA	0.0202624	0.297413	MAI	HYP	hypothetical protein	Hypothetical	0
sll1457	rfbJ	0.233646	0.145902	0.784833	-0.312328	0.00646894	-0.367119	LPB	CE	probable glycosyltransferase	Cell envelope	Surface polysaccharides, lipopolysaccharides and antigens
sll1925	NA	0.333837	0.145742	0.00418561	-0.54234	0.031404	-0.508574	MAI	HYP	hypothetical protein	Hypothetical	0
sll1074	leuS	0.201881	0.145686	0.410554	-0.879578	0.00943391	0.219017	CBM	TS	leucyl-tRNA synthetase	Translation	Aminoacyl tRNA synthetases and tRNA modification
slr1020	sqdB	0.0421149	0.14564	0.838234	-0.252512	0.00366229	0.228082	LPB	FA	sulfolipid biosynthesis protein SqdB	Fatty acid, phospholipid and sterol metabolism	0
sll0158	glgB	0.078278	0.14563	0.107021	-0.162998	0.0211665	0.188531	CBM	CIM	1,4-alpha-glucan branching enzyme	Central intermediary metabolism	Polysaccharides and glycoproteins
sll1932	dnaK, dnaK3	0.13523	0.145351	0.411889	0.437591	0.0119306	0.297139	RIB	CELPROC	DnaK protein	Cellular processes	Chaperones
slr2141	NA	0.243876	0.145155	0.834942	0.32782	0.0118654	0.293193	MAI	HYP	hypothetical protein	Hypothetical	0
slr6042	czcB, copB	0.932978	0.144877	0.0748843	-0.732792	2.11056e-08	3.04034	CBM	TBP	probable cation efflux system protein, czcB homolog	Transport and binding proteins	copper efflux system/CopBAC,probable cation efflux system protein, czcB homolog
slr1557	NA	0.304927	0.144241	0.0127609	0.356179	0.000363189	0.485767	MAI	HYP	hypothetical protein	Hypothetical	0
sll1043	pnp	0.0679328	0.143953	0.127529	0.19626	3.06503e-05	0.617578	MAI	TRANSCR	polyribonucleotide nucleotidyltransferase	Transcription	RNA synthesis, modification, and DNA transcription
sll1879	rre23, ycf55	0.0558624	0.143937	0.626741	0.124643	0.210783	0.0594898	MAI	RF	two-component response regulator	Regulatory functions	0
slr1870	NA	0.368877	0.143497	0.000867546	-0.544249	0.00657211	-0.880861	MAI	HYP	hypothetical protein	Hypothetical	0
slr0115	rre31, rpaA, crr31, ycf27	0.0382276	0.143331	0.667009	-0.917264	0.0414591	0.172372	MAI	RF	response regulator for energy transfer from phycobilisomes to photosystems	Regulatory functions	0
slr0884	gap1, GADPH	0.0541917	0.142693	0.0141294	0.368274	0.0496586	0.183549	GLM	GLC	glyceraldehyde 3-phosphate dehydrogenase 1 (NAD+)	Energy metabolism	Glycolysis
sll2014	sfsA	0.409745	0.142645	0.0135	-1.23189	0.680399	0.0950893	MAI	RF	sugar fermentation stimulation protein	Regulatory functions	0
sll0916	cbiC, cobH	0.0690075	0.141867	0.119586	0.294587	0.00137517	0.449463	LHC	BSC	precorrin isomerase, precorrin-8X methylmutase	Biosynthesis of cofactors, prosthetic groups, and carriers	Cobalamin, heme, phycobilin and porphyrin
sll1584	NA	0.59949	0.141745	0.000435815	-0.856499	0.000102786	-1.70978	PSET	SEC	ferredoxin like protein	Photosynthesis and respiration	Soluble electron carriers
slr0073	hik36	0.0521028	0.141637	0.899646	0.155343	0.00366834	-0.204294	MAI	RF	two-component sensor histidine kinase	Regulatory functions
sll0373	proA	0.073511	0.140777	0.00140037	0.375675	2.57107e-05	0.615132	CBM	AAB	gamma-glutamyl phosphate reductase	Amino acid biosynthesis	Glutamate family / Nitrogen assimilation
sll1021	NA	0.0434878	0.140409	0.0114649	-0.493235	5.52699e-08	-0.947186	MAI	HYP	hypothetical protein	Hypothetical	0
slr1681	NA	0.657665	0.139966	0.00040997	-1.68798	0.212289	0.140678	MAI	UNK	unknown protein	Unknown	0
sll5052	NA	0.210961	0.139875	0.0021707	-0.563728	0.183472	-0.25933	MAI	OTHER	similar to exopolysaccharide export protein	Other categories	Other
slr1962	NA	0.108074	0.139781	0.00732291	-0.512473	0.00203911	-0.710889	LPB	CE	probable extracellular solute-binding protein	Cell envelope	Surface structures
sll0936	NA	0.347911	0.139612	0.0409974	-0.24678	0.0573697	-0.234969	MAI	OTHER	putative oxidoreductase	Other categories	Other
slr0213	guaA	0.00628919	0.139397	0.16836	0.117654	7.23157e-06	0.493827	MAI	PPNN	GMP synthetase	Purines, pyrimidines, nucleosides, and nucleotides	Purine ribonucleotide biosynthesis
sll0752	NA	0.356814	0.139272	0.892884	-0.143548	0.0038059	-0.470474	MAI	HYP	hypothetical protein	Hypothetical	0
slr0818	csm6	0.503046	0.13883	0.00481175	-0.25224	0.0405616	0.417251	MAI	HYP	hypothetical protein	Hypothetical	0
sll1854	xth, xthA	0.832364	0.138113	0.00273056	-0.58168	0.798061	0.100931	MAI	DNAREP	exodeoxyribonuclease III	DNA replication, restriction, modification, recombination, and repair	0
slr1419	sufE	0.385448	0.1378	0.00561953	0.727459	0.00799872	0.582525	MAI	BSC	hypothetical protein	Hypothetical	Fe-S cluster biosynthesis
slr0851	ndbA	0.921046	0.137659	3.60457e-05	3.71444	4.98602e-06	2.9635	PSET	NADH	type 2 NADH dehydrogenase	Photosynthesis and respiration	NADH dehydrogenase
sll7070	NA	0.958586	0.137645	0.478886	0.426966	0.000342997	-3.99869	MAI	CELPROC	CRISPR 2 III-A / hypothetical protein	Unknown	pSYSA plasmid
slr1438	NA	0.140935	0.137455	0.0220354	-0.461317	0.00541937	-0.455375	MAI	HYP	hypothetical protein	Hypothetical	0
slr1830	phaC	0.0712602	0.137346	0.391506	0.139322	0.00012153	0.603271	CBM	CIM	poly(3-hydroxyalkanoate) synthase	Central intermediary metabolism	Polysaccharides and glycoproteins
slr5111	NA	0.428573	0.137247	0.0404893	-0.915451	0.0121425	-1.43361	MAI	UNK	unknown protein	Unknown	transmembrane domain
slr0452	ilvD/edd	0.211942	0.136315	0.852398	-0.173133	0.0166129	0.303252	CBM	AAB	dihydroxyacid dehydratase/Edd 6PG-dehydratase	Amino acid biosynthesis	Branched chain family
sll1808	rpl5, rplE	0.668522	0.136136	0.0116541	0.666286	0.00478338	0.307978	RIB	TRNS	50S ribosomal protein L5	Translation	Ribosomal proteins: synthesis and modification
sll7034	NA	0.312554	0.136104	0.00880923	-0.776182	0.0269012	-0.472039	MAI	HYP	hypothetical protein	Hypothetical	0
sll0640	sac1	0.25582	0.135747	3.95069e-05	-0.481172	0.0317947	-0.272497	CBM	TBP	probable sodium/sulfate symporter	Transport and binding proteins	0
sll0447	NA	0.531178	0.135339	0.278272	-0.121219	0.000873943	-0.98068	MAI	UNK	unknown protein	Unknown	0
slr1943	sed3, dpm1	0.536231	0.134531	#N/A	NA	0.000492336	1.03895	CBM	CIM	probable glycosyltransferase	Central intermediary metabolism	Polysaccharides and glycoproteins
sll0005	spkH	0.464733	0.134335	0.0827139	0.231894	2.51439e-06	1.15616	MAI	HYP	hypothetical protein	Hypothetical	0
slr0503	csm6	0.238961	0.134274	0.0427924	-0.281848	0.348754	0.113965	MAI	HYP	hypothetical protein YCF66	Hypothetical	0
slr0455	NA	0.0403166	0.134024	0.510117	-0.441939	0.0189652	0.26871	MAI	HYP	hypothetical protein	Hypothetical	0
slr1124	gpmB	0.553816	0.133775	0.0544018	-0.276584	0.030027	-0.412083	GLM	GLC	phosphoglycerate mutase	Energy metabolism	Glycolysis
slr1808	hemA	0.1661	0.133587	0.653479	0.22378	0.000739009	-0.317977	CBM	TS	transfer RNA-Gln reductase	Translation	Aminoacyl tRNA synthetases and tRNA modification
sll0288	minC	0.447367	0.133577	0.422363	0.442862	0.00244618	0.747518	MAI	CELPROC	septum site-determining protein MinC	Cellular processes	Cell division
ssr0761	NA	0.726735	0.133329	#N/A	NA	0.00379671	2.51409	MAI	HYP	hypothetical protein	Hypothetical	0
sll0480	NA	0.376039	0.133277	0.132018	0.214423	0.0137039	0.120785	MAI	OTHER	probable aminotransferase	Other categories	Other
slr0220	glyS	0.06958	0.132864	0.148847	0.156536	0.0374201	0.166351	CBM	TS	glycyl-tRNA synthetase beta chain	Translation	Aminoacyl tRNA synthetases and tRNA modification
sll0617	vipp1, im30	0.414453	0.132802	0.0126954	-0.565731	0.00548463	-0.741273	MAI	RF	plasma membrane protein essential for thylakoid formation	Hypothetical	plasma membrane protein essential for thylakoid formation
slr1994	phaB, fabG, fabG2	0.119494	0.132422	0.00784044	0.536862	6.41807e-06	0.564283	LPB	FA	PHA-specific acetoacetyl-CoA reductase	Fatty acid, phospholipid and sterol metabolism	0
slr1426	recR	0.222253	0.13226	0.812574	-0.195876	0.00355947	0.333178	MAI	DNAREP	recombination protein RecR	DNA replication, restriction, modification, recombination, and repair	0
slr1829	phaE	0.0166911	0.13226	0.0257171	0.279496	1.16793e-05	0.476134	MAI	UNK	putative poly(3-hydroxyalkanoate) synthase component	Unknown	0
slr1220	NA	0.0423234	0.132225	0.162873	-0.144656	0.0536547	0.103168	MAI	HYP	hypothetical protein	Hypothetical	0
sll0875	NA	0.396019	0.132035	0.505335	-0.154719	0.00322761	0.437612	MAI	HYP	hypothetical protein	Hypothetical	0
sll0871	NA	0.758184	0.131947	0.000206739	-1.24832	0.000359939	-2.01837	MAI	HYP	hypothetical protein	Hypothetical	0
sll5066	parA	0.250109	0.131447	0.0302073	-0.489845	0.054883	-0.26601	MAI	OTHER	probable plasmid partitioning protein, ParA family	Other categories	Other
slr0143	hat	0.452673	0.131271	0.0588945	0.49512	2.73756e-06	1.06769	MAI	WDPROT	WD-repeat protein, Hat protein, involved in the control of a high-affinity transport system for inorganic carbon	Other categories
sll1641	gad,GDC	0.0118736	0.131163	0.973505	0.56258	7.4952e-07	-0.846037	CBM	EM	glutamate decarboxylase	Energy metabolism	Amino acids and amines
slr1882	ribF	0.277036	0.131143	0.476401	0.199125	0.147707	0.231895	MAI	BSC	riboflavin biosynthesis protein RibF	Biosynthesis of cofactors, prosthetic groups, and carriers	Riboflavin
sll1098	fus, fusB, fusA	0.341516	0.130769	0.0183418	0.241883	2.1185e-06	0.731371	RIB	TRNS	elongation factor EF-G	Translation	Protein modification and translation factors
slr0877	NA	0.110433	0.13021	0.460024	0.966762	1.1244e-05	-0.503577	CBM	TS	glutamyl-tRNA(Gln) amidotransferase subunit A	Translation	Aminoacyl tRNA synthetases and tRNA modification
sll1398	psb28-1	0.200101	0.130103	0.0260724	-0.396368	1.24091e-07	-0.716702	PSET	PSII	photosystem II reaction center 13 kDa protein	Photosynthesis and respiration	Photosystem II
slr9101	repA	0.320235	0.12951	0.351605	0.23385	3.00359e-05	0.795043	MAI	DNAREP	replication protein A	DNA replication, restriction, modification, recombination, and repair	0
slr1901	evrA	0.347311	0.129255	0.187943	0.143966	0.00255557	0.685827	CBM	TBP	ATP-binding protein of ABC transporter	Transport and binding proteins	0
sll0162	NA	0.264729	0.129113	0.198209	0.179537	0.0335844	0.22102	MAI	HYP	hypothetical protein	Hypothetical	0
slr0074	sufB	0.471466	0.128807	0.000174686	0.797795	0.000305432	1.50138	CBM	TBP	ABC transporter subunit	Transport and binding proteins	Fe-S cluster biosynthesis
slr1188	pspA, im30	0.174809	0.128333	9.95615e-05	0.695312	0.0021366	0.580725	MAI	HYP	hypothetical protein	Hypothetical	0
slr0842	NA	0.00204725	0.128291	0.0723295	-0.289918	0.00540838	-0.262787	MAI	HYP	hypothetical protein	Hypothetical	0
slr0484	csm6	0.0202994	0.128232	0.294279	0.112369	0.00510113	0.237279	MAI	RF	two-component sensor histidine kinase	Regulatory functions	0
slr0172	guaB	0.204285	0.128184	0.256534	-0.118762	0.000199664	-0.289564	MAI	HYP	hypothetical protein	Hypothetical	0
sll1767	rps6, rpsF	0.749231	0.128035	0.0406247	0.3432	0.0597304	0.319462	RIB	TRNS	30S ribosomal protein S6	Translation	Ribosomal proteins: synthesis and modification
slr1755	gpsA	0.1571	0.128034	0.369242	-0.844888	0.00257342	-0.297833	LPB	FA	NAD+ dependent glycerol-3-phosphate dehydrogenase	Fatty acid, phospholipid and sterol metabolism	0
sll0318	NA	0.0795757	0.127763	0.000665509	-0.768655	7.2031e-07	-0.945399	MAI	HYP	hypothetical protein	Hypothetical	0
slr0398	NA	0.412333	0.127316	0.558826	0.24928	0.180013	0.174753	MAI	UNK	unknown protein	Unknown	0
slr0815	NA	0.298751	0.127122	0.0103983	-0.5793	4.70661e-06	-2.17079	MAI	HYP	hypothetical protein	Hypothetical	0
slr0060	NA	0.527652	0.126921	0.0547828	-0.768399	0.00455285	-0.658153	MAI	UNK	unknown protein	Unknown	0
sll1757	NA	0.207767	0.126905	0.00292304	-0.314172	7.56271e-07	-0.65832	MAI	HYP	hypothetical protein	Hypothetical	0
slr1128	NA	0.0366264	0.126562	0.847262	-0.188463	1.19636e-05	0.595165	MAI	HYP	hypothetical protein	Hypothetical	0
slr0293	gcvP, GDCP	0.255244	0.126523	0.000791618	0.651622	2.21826e-08	1.69783	CBM	EM	glycine dehydrogenase	Energy metabolism	Amino acids and amines
sll1317	petA	0.441561	0.125913	0.192978	-0.2162	0.000437875	-1.02695	PSET	CYTB6F	apocytochrome f, component of cytochrome b6/f complex	Photosynthesis and respiration	Cytochrome b6/f complex
sll1314	dctP	0.322393	0.125439	0.000182014	-1.19184	0.0022343	-0.566432	MAI	HYP	putative C4-dicarboxylase binding protein, periplasmic protein	Hypothetical	0
sll0587	pyk1, pk, pykF	0.0230886	0.124453	0.0297144	-0.521644	0.66286	0.0332291	GLM	GLC	pyruvate kinase	Energy metabolism	Glycolysis
slr1423	murC	0.310358	0.124265	0.00693261	-0.7375	5.83325e-05	-0.433662	LPB	CE	UDP-N-acetylmuramate-alanine ligase	Cell envelope	Murein sacculus and peptidoglycan
sll1483	NA	0.770061	0.123809	0.000187807	2.63816	8.82861e-06	1.95387	MAI	HYP	periplasmic protein, similar to transforming growth factor induced protein	Hypothetical	0
ssr1600	NA	0.0954946	0.123246	0.368947	0.122526	0.42434	0.0480362	MAI	TRANSCR	similar to anti-sigma f factor antagonist	Transcription	RNA synthesis, modification, and DNA transcription
slr0542	clpP1, clpP	0.231744	0.123156	0.0160041	-0.219934	0.0085571	0.395706	MAI	TRANSL	ATP-dependent protease ClpP	Translation	Degradation of proteins, peptides, and glycopeptides
sll1665	NA	0.228929	0.123081	0.0399839	-0.226633	0.000590458	-0.45694	MAI	UNK	unknown protein	Unknown	0
sll1526	NA	0.142728	0.122886	0.0282655	-0.525394	6.7355e-05	-0.66806	MAI	HYP	hypothetical protein	Hypothetical	0
slr1266	NA	0.152986	0.122565	6.34845e-05	-0.939718	0.0946637	0.139446	MAI	HYP	hypothetical protein	Hypothetical	0
slr0940	crtQ, crtQb, zds, crtQ-2	0.138625	0.122528	0.197218	-0.176476	0.00257065	0.394445	MAI	BSC	zeta-carotene desaturase	Biosynthesis of cofactors, prosthetic groups, and carriers	Carotenoid
sll0945	glgA	0.000937752	0.122403	0.0229637	-0.5718	0.224181	0.0522655	CBM	CIM	glycogen synthase	Central intermediary metabolism	Polysaccharides and glycoproteins
slr0049	NA	0.0807452	0.122198	0.00965969	-0.412929	0.0164068	0.153445	MAI	HYP	hypothetical protein	Hypothetical	0
sll1694	pilA1	0.588827	0.122042	9.56271e-05	-1.85965	0.0464604	-1.00139	MAI	CELPROC	pilin polypeptide PilA1	Cellular processes	Chemotaxis
slr0250	NA	0.171234	0.121159	0.000420529	0.628113	2.89202e-05	0.465625	MAI	HYP	hypothetical protein	Hypothetical	0
slr1251	cyp, rot1	0.387791	0.121099	0.572603	0.563175	0.00797913	0.148576	RIB	TRNS	peptidyl-prolyl cis-trans isomerase	Translation	Protein modification and translation factors
slr1179	NA	0.210817	0.120892	0.0836896	-0.358695	0.0106118	-0.223213	MAI	HYP	hypothetical protein	Hypothetical	0
sll0909	NA	0.59854	0.120572	1.35825e-05	1.29985	0.170582	0.522268	MAI	UNK	unknown protein	Unknown	0
slr1932	NA	0.572755	0.120411	0.0234098	-0.315734	0.290578	-0.212738	MAI	UNK	unknown protein	Unknown	0
sll1432	hypB, hypB1	0.155706	0.120123	8.54882e-06	1.61799	7.19787e-06	1.74998	PSET	HYDR	putative hydrogenase expression/formation protein HypB	Other categories	Hydrogenase
slr6050	NA	0.543948	0.119996	0.000427858	-0.847219	0.0483504	-0.77653	MAI	RF	hypothetical protein/M.Ssp6803IV	Hypothetical	possible DNA methyltransferase/pSYSX plasmid encoded/essential under AT conditions
slr0971	NA	0.174754	0.119795	0.00464199	0.189262	0.0846692	0.224848	MAI	HYP	hypothetical protein	Hypothetical	0
sll1228	hik4	0.409876	0.119747	0.0926049	-0.322518	0.0151041	-0.443522	MAI	RF	two-component hybrid sensor and regulator	Regulatory functions	0
sll0290	ppk	0.720314	0.119686	0.000352154	1.16637	0.0422694	-0.374536	CBM	CIM	polyphosphate kinase	Central intermediary metabolism	Phosphorus compounds
ssl2717	NA	0.288626	0.119114	0.0255052	-0.377215	0.00187573	-0.584954	MAI	HYP	hypothetical protein	Hypothetical	0
slr2125	NA	0.2949	0.11892	0.00302052	0.395194	0.269733	0.0793482	MAI	HYP	hypothetical protein	Hypothetical	0
sll1770	NA	0.498809	0.118589	0.0193449	-0.876776	0.000636791	0.967467	MAI	HYP	hypothetical protein	Hypothetical	0
slr0415	nhaS5	0.325451	0.11795	0.00289124	-1.77125	0.126499	0.140644	CBM	TBP	Na+/H+ antiporter	Transport and binding proteins	0
slr1740	appA	0.171237	0.117379	0.00326089	-0.594286	3.74862e-05	-0.466799	CBM	TBP	oligopeptide binding protein of ABC transporter	Transport and binding proteins	0
sll1762	NA	0.00197692	0.117085	0.0064933	-0.661915	1.34952e-08	-1.21638	CBM	TBP	periplasmic protein, putative polar amino acid transport system substrate-binding protein	Transport and binding proteins	0
sll1070	tktA	0.0160693	0.116844	0.314534	-0.622597	0.0001147	-0.368096	GLM	OPP	transketolase	Energy metabolism	Pentose phosphate pathway
sll1659	NA	0.185494	0.116791	0.00134086	0.463753	0.0404564	-0.286406	MAI	HYP	hypothetical protein	Hypothetical	0
ssr3188	NA	0.0935554	0.116518	0.864107	-0.117365	0.372934	0.0892268	MAI	HYP	hypothetical protein	Hypothetical	0
slr1540	NA	0.355263	0.115651	0.00383837	-0.752248	0.0113241	-0.364029	MAI	TRANSL	mRNA-binding protein	Translation	Nucleoproteins
sll1628	NA	0.277606	0.115086	0.899169	-0.69479	0.00459705	0.281342	MAI	HYP	hypothetical protein	Hypothetical	0
slr1731	kdpD	0.720419	0.114377	0.000440525	1.67713	0.207921	-1.78724	CBM	TBP	potassium-transporting P-type ATPase D chain	Transport and binding proteins
sll1833	pbp4	0.699627	0.114274	0.252973	0.233189	0.0126649	1.12609	MAI	OTHER	penicillin-binding protein (ClassB)	Other categories	Drug and analog sensitivity
sll0602	NA	0.0900319	0.11399	0.212576	-0.463833	0.00174375	-0.33949	MAI	HYP	hypothetical protein	Hypothetical	0
slr0930	NA	0.125466	0.112079	0.182341	0.142386	0.0280435	0.211357	MAI	HYP	hypothetical protein	Hypothetical	0
sll0576	NA	0.0506659	0.111887	0.00509214	-0.574968	8.58566e-06	-0.620157	MAI	OTHER	putative sugar-nucleotide epimerase/dehydratease	Other categories	Other
slr1744	amiA, amiC	0.237573	0.111178	6.72808e-05	-0.863878	0.062193	0.0884574	LPB	CE	N-acetylmuramoyl-L-alanine amidase, periplasmic protein	Cell envelope	Murein sacculus and peptidoglycan
sll0985	pamA	0.965763	0.111035	0.00879376	0.598676	0.747381	-0.457148	MAI	UNK	unknown protein	Unknown	positive regulator of nrt operon
slr1908	NA	0.472432	0.110982	0.00534005	-0.724414	0.00958475	-0.544488	LPB	CE	probable porin; major outer membrane protein	Cell envelope	Membranes, lipoproteins, and porins
slr0954	NA	0.619406	0.110565	0.105539	0.353811	0.0275948	0.432961	MAI	HYP	hypothetical protein	Hypothetical	0
slr0608	hisI	0.161562	0.110513	0.298471	-0.152553	0.0194254	0.181842	CBM	AAB	histidine biosynthesis bifunctional protein HisIE	Amino acid biosynthesis	Aromatic amino acid family
sll1423	ntcA	0.0980683	0.110301	0.349846	-0.128236	0.000871872	0.178857	MAI	RF	global nitrogen regulator	Regulatory functions	transcription factor belongs to CRP family (cAMP receptor protein)
sll1758	NA	0.659251	0.110273	7.56352e-06	2.16827	0.889394	-0.285407	MAI	OTHER	MrsA protein homolog	Other categories	Other
sll0639	NA	0.633778	0.110013	0.00114618	0.864652	0.0718974	-0.688335	MAI	HYP	hypothetical protein	Hypothetical	0
slr0776	lpxD	0.300529	0.109446	0.000722017	-0.699541	0.00599856	-0.323912	LPB	FA	UDP-3-o-[3-hydroxymyristoyl] glucosamine n-acyltransferase	Fatty acid, phospholipid and sterol metabolism	0
sll1956	NA	0.460513	0.108865	0.089563	0.222514	2.91607e-06	1.33001	MAI	HYP	hypothetical protein	Hypothetical	0
slr1106	phb	0.257372	0.108521	0.000815706	-0.288635	0.00316667	-0.357715	MAI	OTHER	prohibitin	Other categories	Other
slr0922	PTH	0.495474	0.107032	0.143403	0.312176	0.0276846	0.349976	CBM	TS	peptidyl-tRNA hydrolase	Translation	Aminoacyl tRNA synthetases and tRNA modification
sll0380	rfbW	0.0467284	0.106803	0.101594	0.326626	0.0128045	0.414287	LPB	CE	probable glycosyltransferase	Cell envelope	Surface polysaccharides, lipopolysaccharides and antigens
slr1097	NA	0.07937	0.106793	0.000570099	-0.341764	0.227708	0.0739051	MAI	CELPROC	CRR6/hypothetical protein	Hypothetical	required for efficient assembly of NDH-1 complexes								www.pnas.org/cgi/doi/10.1073/pnas.1715495114
slr1573	NA	0.309447	0.106501	0.0274932	-0.357465	0.42894	0.167033	MAI	HYP	hypothetical protein	Hypothetical	0
sll0691	NA	0.538519	0.10609	0.00913229	-0.826665	0.00649522	-0.639094	MAI	HYP	hypothetical protein	Hypothetical	0
sll0509	NA	0.342101	0.105664	0.0496865	0.342797	0.00259603	0.669757	MAI	PPNN	similar to 5',5'''-P-1,P-4-tetraphosphate phosphorylase II	Purines, pyrimidines, nucleosides, and nucleotides	Purine ribonucleotide biosynthesis
slr1697	spkB, pknA, rfrG, pknH	0.191623	0.10548	0.0740858	0.212956	0.0816726	0.100042	MAI	RF	serine/threonine kinase	Regulatory functions	0
slr0863	NA	0.106398	0.104755	0.805497	0.739688	9.42596e-05	-0.292245	MAI	HYP	hypothetical protein	Hypothetical	0
slr1336	cax, synCAX	0.706861	0.103501	0.0224293	-0.631974	0.121598	-0.393269	CBM	TBP	H+/Ca2+ exchanger	Transport and binding proteins	0
sll0080	argC	0.282574	0.103463	0.000234443	-0.798354	1.19853e-05	-0.721329	CBM	AAB	N-acetyl-gamma-glutamyl-phosphate reductase	Amino acid biosynthesis	Glutamate family / Nitrogen assimilation
slr2023	tfpA, fabD	0.177268	0.103251	0.0239956	-0.387167	1.07151e-05	-1.37484	LPB	FA	malonyl coenzyme A-acyl carrier protein transacylase	Fatty acid, phospholipid and sterol metabolism	0
slr0619	NA	0.464905	0.103078	0.118866	-0.113927	0.0152187	0.40923	MAI	HYP	hypothetical protein	Hypothetical	0
slr1791	cysH	0.324899	0.102898	0.0481714	0.383717	0.0150783	0.300421	CBM	AAB	phosphoadenosine phosphosulfate reductase	Amino acid biosynthesis	Serine family / Sulfur assimilation
slr0171	ycf37	0.117593	0.102576	0.564057	0.876717	1.89902e-05	-0.530275	PSET	PSI	photosystem I assembly related protein Ycf37	Photosynthesis and respiration	Photosystem I
sll0274	rfrC	0.51051	0.101982	0.00932547	-0.463799	0.00677856	-0.400332	MAI	HYP	hypothetical protein	Hypothetical	0
sll0684	pstB2	0.87471	0.101838	3.128e-06	4.93585	2.44095e-09	-3.06192	CBM	TBP	phosphate transport ATP-binding protein PstB homolog	Transport and binding proteins	0
sll1951	HlyA, hlp	0.613777	0.101739	0.013442	0.385387	0.103551	0.642351	MAI	UNK	unknown protein / S-layer protein	Unknown	0
slr0623	trxA	0.349102	0.100896	0.00621509	-0.412368	0.000147971	-0.797907	MAI	BSC	thioredoxin (m-type)	Biosynthesis of cofactors, prosthetic groups, and carriers	Thioredoxin, glutaredoxin, and glutathione
slr1348	TIGR03986	0.221495	0.100894	0.0272903	0.472169	0.0722825	0.19463	CBM	AAB	serine acetyltransferase	Amino acid biosynthesis	Serine family / Sulfur assimilation
sll0749	NA	0.922147	0.100838	0.199432	0.163654	2.81495e-05	0.743963	MAI	HYP	hypothetical protein	Hypothetical	0
sll1018	pyrC	0.237702	0.100728	0.92965	-0.126333	0.0988099	0.207879	MAI	PPNN	dihydroorotase	Purines, pyrimidines, nucleosides, and nucleotides	Pyrimidine ribonucleotide biosynthesis
sll0854	NA	0.0420248	0.100583	0.00116619	-0.616695	0.000138172	-0.36898	MAI	HYP	hypothetical protein	Hypothetical	0
sll0899	glmU	0.335657	0.100568	0.338506	-0.191422	0.241649	0.156508	LPB	CE	UDP-N-acetylglucosamine pyrophosphorylase	Cell envelope	Murein sacculus and peptidoglycan
slr0912	NA	0.550406	0.100522	0.00762821	-0.537264	0.221777	0.14924	MAI	UNK	unknown protein	Unknown	0
slr0467	natA	0.506578	0.10029	0.0152525	-0.483163	0.000542372	-0.766507	CBM	TBP	conserved component of ABC transporter for natural amino acids	Transport and binding proteins	Nat system - neutral amino acid transporter
sll0199	petE	0.787705	0.0995894	0.0244673	-0.843451	0.00878711	-0.759877	PSET	SEC	plastocyanin	Photosynthesis and respiration	Soluble electron carriers
sll1056	purL, purI	0.16043	0.0995337	0.00847416	-0.268198	0.00256532	-0.230366	MAI	PPNN	phosphoribosylformyl glycinamidine synthetase II	Purines, pyrimidines, nucleosides, and nucleotides	Purine ribonucleotide biosynthesis
slr7096	NA	0.384688	0.0992461	0.119692	-0.738868	1.60768e-08	-3.5344	MAI	HYP	hypothetical protein	Hypothetical	0
slr1779	pdxJ	0.33613	0.0988495	0.891916	0.221275	0.000530114	0.565369	MAI	BSC	pyridoxal phosphate biosynthetic protein PdxJ	Biosynthesis of cofactors, prosthetic groups, and carriers	Pyridoxine
slr0438	NA	0.798017	0.0985239	0.0631021	-0.89925	0.022835	-0.507891	MAI	HYP	hypothetical protein	Hypothetical	0
slr1552	NA	0.910567	0.0983561	0.0223079	-0.451528	0.980583	0.0327816	MAI	UNK	unknown protein	Unknown	0
sll0887	NA	0.0279917	0.0983004	0.130261	0.245473	0.00753718	0.199744	MAI	DNAREP	putative modulator of DNA gyrase; PmbA homolog	DNA replication, restriction, modification, recombination, and repair	0
sll1053	NA	0.0576766	0.0983002	0.0146691	-0.414515	1.32938e-06	-0.664364	MAI	HYP	hypothetical protein	Hypothetical	0
slr0598	NA	0.160818	0.0976799	#N/A	NA	0.23552	0.097043	MAI	HYP	hypothetical protein	Hypothetical	0
sll1097	rps7, rpsG, rps	0.606689	0.0973993	0.0010574	0.751415	0.000904456	0.74342	RIB	TRNS	30S ribosomal protein S7	Translation	Ribosomal proteins: synthesis and modification
sll1512	NA	0.651987	0.096949	0.0257602	-0.258756	0.00182772	0.78276	LHC	BSC	MarR-type transcriptional regulator/hypothetical protein	Hypothetical	important for maintanance of chlorophyll level under hypoxia
sll0897	dnaJ, dnaJ1, dnaJ4	0.287743	0.0961854	0.00895414	0.316826	2.38363e-05	0.191449	RIB	CELPROC	DnaJ protein, heat shock protein 40, molecular chaperone	Cellular processes	Chaperones
slr0506	por, pcr	0.203091	0.0961215	0.00471928	0.135713	0.000985747	-0.314162	LHC	BSC	light-dependent NADPH-protochlorophyllide oxidoreductase	Biosynthesis of cofactors, prosthetic groups, and carriers	Cobalamin, heme, phycobilin and porphyrin
ssl1807	NA	0.967121	0.095838	#N/A	NA	0.00285442	1.86879	MAI	HYP	hypothetical protein	Hypothetical	0
ssl2148	NA	0.554703	0.0956447	0.481921	-0.156775	0.000309144	-0.929507	MAI	HYP	hypothetical protein	Hypothetical	0
slr1312	speA1, speA, adc1	0.508493	0.0956222	0.430362	-0.189593	0.00508613	0.341516	CBM	EM	arginine decarboxylase	Energy metabolism	Amino acids and amines
sll1712	NA	0.419099	0.0953496	0.00101658	-0.545149	0.000358862	-0.729521	MAI	TRANSL	DNA binding protein HU	Translation	Nucleoproteins
sll1654	usp	0.115983	0.0953492	0.844229	-0.153231	0.000911953	0.262426	MAI	HYP	hypothetical protein	Hypothetical	0
sll0243	NA	0.540287	0.0952942	0.216599	0.196688	0.00417918	-0.678474	MAI	UNK	unknown protein	Unknown	0
sll0506	NA	0.304272	0.094211	0.136322	0.193262	0.000357921	0.581153	MAI	OTHER	undecaprenyl pyrophosphate synthetase	Other categories	Other
sll1414	psb29	0.411419	0.093575	0.00437676	-0.467383	0.362337	0.102107	PSET	PSII	hypothetical protein	Photosynthesis and respiration	Photosystem II
sll1908	serA	0.240109	0.0931735	0.0144512	0.269443	0.154055	0.0894707	CBM	AAB	D-3-phosphoglycerate dehydrogenase	Amino acid biosynthesis	Serine family / Sulfur assimilation
sll0202	gidA	0.996486	0.0930942	0.00895987	1.26855	1.16381e-05	1.71861	MAI	CELPROC	glucose inhibited division protein	Cellular processes	Cell division
slr1847	NA	0.246271	0.0917595	0.189644	0.243133	0.000895387	0.292494	MAI	HYP	nucleoid-associated protein/hypothetical protein	Hypothetical	may be involved in regulation of gene expression
sll0071	NA	0.50593	0.0914247	0.288349	-0.135419	0.00306524	0.491444	MAI	HYP	hypothetical protein	Hypothetical	0
slr1641	clpB1, clpB, clpB2	0.24688	0.0904191	0.783304	0.718838	1.32949e-06	1.16263	MAI	TRANSL	ClpB protein	Translation	Degradation of proteins, peptides, and glycopeptides
slr5127	NA	0.706533	0.0903681	0.0274364	-0.561818	0.69532	-0.531779	MAI	UNK	unknown protein	Unknown	0
slr0549	asd	0.0523044	0.0902393	0.00378505	-0.482931	0.133045	0.0830699	CBM	AAB	aspartate beta-semialdehyde dehydrogenese	Amino acid biosynthesis	Aspartate family
slr1129	rne, me	0.466216	0.0895346	0.125074	0.163179	0.00298112	0.21784	MAI	TRANSCR	ribonuclease E	Transcription	Degradation of RNA
slr0169	NA	0.422872	0.0894155	0.280236	-0.177432	0.0176501	0.17121	MAI	HYP	hypothetical protein	Hypothetical	0
sll0170	dnak2, dnaK	0.211084	0.0889158	0.00053065	0.758864	1.2146e-05	0.766489	RIB	CELPROC	DnaK protein 2, heat shock protein 70, molecular chaperone	Cellular processes	Chaperones
sll0816	NA	0.626996	0.0887676	0.00176116	-0.339678	0.0610732	-0.451496	MAI	OTHER	probable oxidoreductase	Other categories	Other
sll1188	NA	0.253489	0.0884617	0.419115	-0.977546	0.00453385	-0.340867	MAI	HYP	hypothetical protein	Hypothetical	0
sll1327	atpC, atpG	0.371116	0.0880315	0.401032	0.873658	0.166586	0.15854	PSET	ATPS	ATP synthase gamma chain	Photosynthesis and respiration	ATP synthase
ssr0102	ycf40	0.613699	0.0876217	0.217205	0.786298	0.0206233	-0.435432	MAI	HYP	hypothetical protein YCF40	Hypothetical	0
slr0731	NA	0.0241979	0.0874265	0.00891591	-0.321657	9.27014e-06	-0.468448	MAI	HYP	hypothetical protein	Hypothetical	0
ssl0707	glnB, PII	0.537787	0.0872439	0.000412278	-0.953716	0.0158969	0.201936	CBM	AAB	nitrogen regulatory protein P-II	Amino acid biosynthesis	Glutamate family / Nitrogen assimilation
slr1691	TIGR03984	0.453475	0.0870957	0.000678146	-0.554187	1.222e-05	-0.467742	MAI	BSC	glutamine-dependent NAD(+) synthetase	Biosynthesis of cofactors, prosthetic groups, and carriers	Nicotinate and nicotinamide
sll0615	NA	0.723315	0.0866429	0.00452542	-1.11677	0.377545	-0.935309	MAI	HYP	hypothetical protein	Hypothetical	0
sll1852	ndkR, ndk	0.485624	0.0865199	0.000263745	-0.438225	0.131056	0.140605	MAI	PPNN	nucleoside diphosphate kinase	Purines, pyrimidines, nucleosides, and nucleotides	Interconversions and salvage of nucleosides and nucleotides
ssl1533	NA	0.56305	0.0864732	0.18006	0.297425	0.00146777	1.02464	MAI	UNK	unknown protein	Unknown	0
slr1349	pgi, GPI	0.30337	0.0863346	0.00652567	-0.248764	0.000373309	-0.389286	GLM	GLC	glucose-6-phosphate isomerase	Energy metabolism	Glycolysis
sll1697	NA	0.982362	0.0861881	0.382938	0.352635	0.000965812	1.7275	MAI	HYP	hypothetical protein	Hypothetical	0
ssl1046	NA	0.505574	0.0859971	6.50833e-05	-0.393816	0.000293921	-1.17192	MAI	HYP	hypothetical protein	Hypothetical	0
sll1025	NA	0.529312	0.0859525	0.132017	-0.298247	0.0275081	0.397754	MAI	HYP	hypothetical protein	Hypothetical	0
slr1196	NA	0.342644	0.0859033	0.0193641	0.457739	0.000463182	0.410114	MAI	HYP	periplasmic protein, function unknown	Hypothetical	0
slr1322	NA	0.59013	0.0857228	0.000236001	0.264294	0.0700967	0.522635	MAI	DNAREP	putative modulator of DNA gyrase; TldD	DNA replication, restriction, modification, recombination, and repair	0
sll1253	pcnB	0.48287	0.0853621	0.208812	-0.622168	0.0147458	0.304211	MAI	OTHER	similar to polyA polymerase	Other categories	Other
sll0408	NA	0.155358	0.0851075	0.0909695	-0.165896	8.23959e-05	-0.476333	PSET	PSII	peptidyl-prolyl cis-trans isomerase	Photosynthesis / Translation	Protein modification and translation factors
sll1362	ileS	0.3089	0.0849133	0.76429	-0.266372	0.026539	0.122685	CBM	TS	isoleucyl-tRNA synthetase	Translation	Aminoacyl tRNA synthetases and tRNA modification
sll0064	NA	0.353287	0.0847975	0.00012216	-0.894139	2.21019e-06	-1.10981	CBM	TBP	periplasmic protein, putative polar amino acid transport system substrate-binding protein	Transport and binding proteins	0
slr0969	cbiG/cbiH, cbiH, cbiG/cobJ	0.181513	0.08453	0.0671892	-0.266565	0.0791506	0.143986	LHC	BSC	precorrin methylase	Biosynthesis of cofactors, prosthetic groups, and carriers	Cobalamin, heme, phycobilin and porphyrin
slr0416	NA	0.368143	0.0844738	0.880916	-0.776553	0.000189855	0.707503	MAI	UNK	unknown protein	Unknown	0
slr0909	fkbM	0.191456	0.0838902	0.421755	-0.19874	0.00256206	-0.286429	MAI	UNK	unknown protein	Unknown	0
slr0254	NA	0.883607	0.0838636	0.141329	-0.51465	0.00450095	-0.611235	MAI	HYP	hypothetical protein	Hypothetical	0
sll0681	pstC1	0.701434	0.0837235	2.46925e-06	2.67241	8.02594e-05	-3.17721	CBM	TBP	phosphate transport system permease protein PstC homolog	Transport and binding proteins	0
slr0526	panB	0.4291	0.08362	0.142985	-0.229997	0.000722822	-0.60139	MAI	BSC	3-methyl-2-oxobutanoate hydroxymethyltransferase	Biosynthesis of cofactors, prosthetic groups, and carriers	Pantothenate
sll1863	NA	0.601181	0.0832835	0.806105	-0.189717	6.27306e-08	-1.78407	MAI	UNK	unknown protein	Unknown	0
sll0314	NA	0.500206	0.0824731	0.659969	-0.632831	0.101217	0.198736	MAI	HYP	periplasmic protein, function unknown	Hypothetical	0
sll1691	NA	0.779475	0.0823082	0.00341926	-1.85136	0.000133855	-1.7369	MAI	HYP	hypothetical protein	Hypothetical	0
slr0535	NA	0.256501	0.0821771	0.270557	-0.145879	0.0601484	0.104786	MAI	TRANSL	protease	Translation	Degradation of proteins, peptides, and glycopeptides
slr1693	pixE, rre24	0.393619	0.0821214	0.469935	-0.149561	0.0333106	0.201134	MAI	RF	two-component response regulator PatA subfamily	Regulatory functions	pixE-pixD (light photoreceptor) interaction
sll1533	pilT2	0.134686	0.0816424	0.0288857	-0.289292	5.53934e-06	-0.699101	MAI	CELPROC	twitching mobility protein	Cellular processes	Chemotaxis
sll1108	surE	0.396804	0.0816154	0.530024	0.746365	0.045415	0.275508	MAI	OTHER	stationary-phase survival protein SurE homolog	Other categories	Other
slr1340	NA	0.513042	0.0813608	0.888672	0.145214	0.0597396	-0.256394	MAI	UNK	unknown protein	Unknown	0
slr1534	NA	0.690283	0.0806902	0.567778	0.81938	0.000812062	0.175186	MAI	HYP	hypothetical protein	Hypothetical	0
slr1878	cpcE	0.388138	0.0801583	0.00627479	0.284539	0.000241495	0.650452	LHC	PBS	phycocyanin alpha-subunit phycocyanobilin lyase	Photosynthesis and respiration	Phycobilisome
sll0034	vanY	0.230062	0.0800841	0.47943	0.136148	0.00377292	0.333682	MAI	OTHER	putative carboxypeptidase	Other categories	Other
slr1400	hik38	0.215111	0.0793261	0.00311189	0.721142	0.0449441	1.73854	MAI	RF	two-component hybrid sensor and regulator	Regulatory functions	0
sll0911	NA	0.846858	0.0785918	0.0229542	1.28839	0.00483761	0.52293	MAI	UNK	unknown protein	Unknown	0
sll0099	cobL	0.580419	0.0783619	0.124561	-0.327277	0.000472658	-0.77299	LHC	BSC	precorrin-6y C5, 15-methyltransferase (decarboxylating)	Biosynthesis of cofactors, prosthetic groups, and carriers	Cobalamin, heme, phycobilin and porphyrin
sll1464	NA	0.95591	0.0778766	0.00708776	0.565917	0.141996	0.446103	MAI	HYP	hypothetical protein	Hypothetical	0
sll0100	ama	0.483757	0.0774552	0.975406	-0.123321	0.00226068	0.503667	CBM	AAB	N-acyl-L-amino acid amidohydrolase	Amino acid biosynthesis	Glutamate family / Nitrogen assimilation
slr0782	NA	0.338948	0.0765135	0.0159195	-0.549857	0.78986	0.0158392	MAI	OTHER	putative flavin-containing monoamine oxidase	Other categories	Other
slr1735	bgtA	0.530483	0.0763782	0.0146306	-0.87885	0.00128246	0.372344	CBM	TBP	ATP-binding subunit of the ABC-type Bgt permease for basic amino acids and glutamine	Transport and binding proteins	glutamine permease
slr0695	NA	0.516286	0.0759168	0.0727271	-0.238451	0.000121926	-0.391171	MAI	HYP	hypothetical protein	Hypothetical	0
slr0966	trpA	0.617501	0.0758234	0.0491935	0.46615	0.118788	0.0669206	CBM	AAB	tryptophan synthase alpha chain	Amino acid biosynthesis	Aromatic amino acid family
slr0907	NA	0.217095	0.0751012	0.00230674	-0.218217	0.00182471	0.172014	MAI	UNK	unknown protein	Unknown	0
slr0918	pepM, map-1, map, mapA	0.607628	0.0750727	0.00621794	0.318843	0.0368174	0.194863	RIB	TRNS	methionine aminopeptidase	Translation	Protein modification and translation factors
slr0082	NA	0.34357	0.074982	0.467149	0.279394	0.0019579	0.343545	MAI	HYP	hypothetical protein	Hypothetical	0
sll0698	hik33, dspA	0.543213	0.0749112	0.428789	-0.194646	0.00912747	0.553617	MAI	OTHER	drug sensory protein A, low temperature sensor, two-component sensor histidine kinase	Other categories	Drug and analog sensitivity
slr1718	NA	0.61798	0.0743566	0.106094	0.255197	0.00521027	0.364022	MAI	HYP	hypothetical protein	Hypothetical	0
slr1364	bioB	0.415783	0.0742756	0.571007	0.929112	0.225931	0.131568	MAI	BSC	biotin synthetase	Biosynthesis of cofactors, prosthetic groups, and carriers	Biotin
slr1043	pilI	0.34935	0.0740828	0.435998	0.129551	0.0028555	-0.266349	MAI	CELPROC	similar to chemotaxis protein CheW	Cellular processes	Chemotaxis
slr0681	NA	0.803659	0.0733632	0.0348431	-0.395512	0.0155636	-0.674417	CBM	TBP	probable sodium/calcium exchanger protein	Transport and binding proteins	0
slr2035	proB	0.481316	0.0732963	0.157984	0.178833	0.00762165	0.302379	CBM	AAB	glutamate 5-kinase	Amino acid biosynthesis	Glutamate family / Nitrogen assimilation
slr0651	NA	0.512456	0.0731319	0.000214224	1.51987	2.67907e-07	1.8591	MAI	HYP	hypothetical protein	Hypothetical	0
slr1160	NA	0.697338	0.0729815	0.00115632	-0.756729	0.00768792	-0.54201	MAI	HYP	periplasmic protein, function unknown	Hypothetical	0
sll0379	lpxA	0.462098	0.0729768	0.0154846	0.396716	0.00949327	0.245661	LPB	CE	acyl-[acyl-carrier-protein]--UDP-N-acetylglucosamine o-acyltransferase	Cell envelope	Surface polysaccharides, lipopolysaccharides and antigens
slr0725	NA	0.537783	0.0728561	#N/A	NA	0.00180103	1.29336	MAI	HYP	hypothetical protein	Hypothetical	0
ssl7048	NA	0.56064	0.0728274	#N/A	NA	0.0321354	-0.49857	MAI	HYP	hypothetical protein	Hypothetical	0
sll1633	ftsZ	0.464128	0.0718558	0.0162267	-0.386462	0.00143127	-0.455553	MAI	CELPROC	cell division protein FtsZ	Cellular processes	Cell division
slr1794	NA	0.231814	0.0713321	0.763003	-0.312553	0.00120918	-0.266854	CBM	TBP	probable anion transporting ATPase	Transport and binding proteins	ArsAB - The Arsenite-Antimonite (ArsAB) Efflux Family
sll1680	NA	0.192342	0.0705965	0.0686117	0.363937	0.000410643	-0.425009	MAI	HYP	hypothetical protein	Hypothetical	0
slr0599	spkC, pknE	0.574613	0.0705948	0.0310497	0.174638	0.000713682	0.51308	MAI	RF	serine/threonine kinase	Regulatory functions	0
sll0737	NA	0.9048	0.0704927	0.0044109	-0.875396	0.0317516	-0.780391	MAI	HYP	hypothetical protein	Hypothetical	0
sll1285	NA	0.92167	0.0701659	#N/A	NA	0.00297177	1.43833	MAI	HYP	hypothetical protein	Hypothetical	0
slr1122	NA	0.570318	0.0698242	0.0405391	0.45164	0.00549231	0.564006	MAI	HYP	hypothetical protein	Hypothetical	0
sll1020	NA	0.385783	0.0696083	0.363197	0.648418	0.0013095	-0.507675	MAI	OTHER	probable glycosyltransferase	Other categories	Other
sll0469	prs, prsA	0.327231	0.0690876	0.748891	-0.571767	4.11137e-05	0.408264	MAI	PPNN	ribose-phosphate pyrophosphokinase	Purines, pyrimidines, nucleosides, and nucleotides	Purine ribonucleotide biosynthesis
sll1742	nusG	0.461572	0.0687637	0.0666734	0.128918	0.000184019	0.223504	MAI	RF	transcription antitermination protein NusG	Regulatory functions	0
slr0680	NA	0.810249	0.0687466	#N/A	NA	0.0182265	-0.934594	MAI	HYP	hypothetical protein	Hypothetical	0
slr1515	ictB	0.922605	0.0685214	0.000229345	-0.727526	0.0835432	-0.665895	MAI	HYP	putative membrane protein required for bicarbonate uptake	Hypothetical	independent HCO3 transporter ? Inactivation of gene not possible, act downstream SbtA/CmpA/NdhD3/NdhD4
sll1062	NA	0.388819	0.0679806	0.511228	0.146678	2.72693e-05	1.29606	MAI	UNK	unknown protein	Unknown	0
sll0613	ruvB	0.749635	0.067689	0.00660134	0.515637	0.00315034	1.32755	MAI	DNAREP	Holliday junction DNA helicase RuvB	DNA replication, restriction, modification, recombination, and repair	0
sll0643	ureG	0.336886	0.0674373	0.124168	0.121288	0.000466286	0.351724	MAI	CIM	urease accessory protein G	Central intermediary metabolism	Other
sll0518	NA	0.207141	0.0671718	0.40709	0.899857	3.71734e-05	-0.527862	MAI	UNK	unknown protein	Unknown	0
sll0257	NA	0.997218	0.0671555	0.00117468	0.861674	0.708529	0.169358	MAI	HYP	hypothetical protein	Hypothetical	0
ssl2084	acp, acpP	0.524428	0.0667588	0.330367	-0.177684	0.000326753	-0.55598	LPB	FA	acyl carrier protein	Fatty acid, phospholipid and sterol metabolism	0
slr1315	NA	0.688142	0.0667291	0.0416076	0.218148	0.124258	0.359065	MAI	HYP	hypothetical protein	Hypothetical	0
sll1514	hspA, hsp16.6	0.750151	0.066407	0.0112443	2.35839	0.00273012	3.16522	RIB	CELPROC	16.6 kDa small heat shock protein, molecular chaperone	Cellular processes	Chaperones
slr1982	rre21	0.695808	0.0663891	0.0186604	-0.375544	0.400865	0.107733	MAI	RF	two-component response regulator CheY subfamily	Regulatory functions	0
slr0072	gidB	0.340326	0.0661209	0.000846007	0.691796	0.000142679	0.408602	MAI	CELPROC	glucose inhibited division protein B	Cellular processes	Cell division
sll0524	NA	0.588221	0.0649821	0.139558	-0.213262	0.00392956	-0.289389	MAI	HYP	hypothetical protein	Hypothetical	0
sll0900	hisG	0.389478	0.0648099	0.54751	-0.175117	0.0721187	0.13203	CBM	AAB	ATP phosphoribosyltransferase	Amino acid biosynthesis	Aromatic amino acid family
slr0574	cyp	0.58518	0.0641296	0.411278	-0.236928	0.12552	-0.329437	LPB	FA	cytochrome P450	Fatty acid, phospholipid and sterol metabolism	0
sll0486	kaiB3	0.615475	0.0635118	0.0054053	-0.697847	0.000225639	-0.794298	MAI	CELPROC	circadian clock protein KaiB homolog	Other categories	Other
sll1634	cnaT	0.67173	0.0634239	2.67663e-05	1.37153	3.20664e-05	1.78495	MAI	HYP	hypothetical protein/glycosyl transferase family (BLAST)	Hypothetical	related to nitrate assimilation
sll0470	NA	0.633905	0.063015	0.387736	0.212644	0.110004	-0.266459	MAI	HYP	hypothetical protein	Hypothetical	0
sll1830	NA	0.456207	0.0629388	0.00582644	-0.319285	1.47193e-06	-1.11913	MAI	UNK	unknown protein	Unknown	0
sll1186	NA	0.670983	0.0625358	8.7719e-06	1.57579	1.60586e-05	1.26545	MAI	HYP	hypothetical protein	Hypothetical	0
sll0921	ssp1, rre25	0.581246	0.0624666	0.0207778	-0.542619	0.00193887	-0.449881	MAI	RF	two-component response regulator NarL subfamily	Regulatory functions	0
ssr1951	NA	0.735898	0.0623366	#N/A	NA	0.0125996	0.631493	MAI	HYP	hypothetical protein	Hypothetical	0
slr0666	NA	0.770214	0.0622567	0.018363	-0.285532	0.453971	0.117987	MAI	UNK	unknown protein	Unknown	0
slr2026	folP	0.371217	0.0620434	0.274469	-0.242536	0.0329353	0.459957	MAI	BSC	dihydropteroate synthase	Biosynthesis of cofactors, prosthetic groups, and carriers	Folic acid
sll1672	hik12	0.164772	0.0618543	0.0169382	-0.394824	1.67327e-07	-0.692166	MAI	RF	two-component hybrid sensor and regulator	Regulatory functions
ssl3291	rpoD	0.650414	0.0615278	#N/A	NA	0.00100678	-1.26199	MAI	HYP	hypothetical protein	Hypothetical	0
slr1173	NA	0.654662	0.0611613	3.07659e-05	-1.67874	3.10419e-06	-1.39982	MAI	HYP	hypothetical protein	Hypothetical	0
sll0925	NA	0.734548	0.0608502	0.0010341	0.93749	0.00174953	1.8729	MAI	HYP	hypothetical protein	Hypothetical	0
slr1720	aspS	0.514349	0.0606389	0.00140489	0.264218	0.208125	0.100162	CBM	TS	aspartyl-tRNA synthetase	Translation	Aminoacyl tRNA synthetases and tRNA modification
sll0228	speB1, bcp	0.445144	0.0604325	0.0396099	0.621113	0.000387381	0.425554	CBM	EM	arginase	Energy metabolism	Amino acids and amines
slr1660	NA	0.767836	0.0603619	0.0654397	-0.567817	0.0315191	0.239817	MAI	HYP	hypothetical protein	Hypothetical	0
sll0822	cyAbrB	0.601057	0.0596036	0.00180684	-0.32178	0.014456	-0.313211	MAI	RF	cyAbrB transcription factor bind to sbtA promoter and hox operon	Hypothetical	positive regulator of nrt operon
sll1784	NA	0.434375	0.0595509	0.00760729	-0.458697	1.55746e-05	-1.03407	MAI	UNK	periplasmic protein, function unknown	Unknown	0
sll0683	pstB1	0.599068	0.059107	4.4671e-06	3.97685	9.20817e-11	-3.63524	CBM	TBP	phosphate transport ATP-binding protein PstB homolog	Transport and binding proteins	0
slr1793	tal, talB	0.149079	0.0589373	0.931035	0.593691	0.0384739	0.103506	GLM	OPP	transaldolase	Energy metabolism	Pentose phosphate pathway
slr0707	polA, resA	0.320962	0.0584387	0.29012	-0.11687	0.0105103	-0.292595	MAI	DNAREP	DNA polymerase I	DNA replication, restriction, modification, recombination, and repair	0
ssl6023	NA	0.7741	0.0584223	0.121552	-0.283594	0.00100549	-1.0492	MAI	UNK	unknown protein	Unknown	0
sll1961	NA	0.488012	0.0583383	0.228056	0.274936	1.1211e-07	1.2295	MAI	HYP	hypothetical protein	Hypothetical	0
slr2097	glbN	0.527851	0.0583028	0.00110795	-1.12923	0.11668	0.148396	MAI	OTHER	cyanoglobin	Other categories	Other
slr7099	NA	0.719276	0.058008	0.000691612	-1.68134	1.38809e-05	-2.31804	MAI	UNK	unknown protein/pSYSA	Unknown	0
sll1430	apt	0.130829	0.0573932	0.015575	-0.341313	0.29122	0.0453897	MAI	PPNN	adenine phosphoribosyltransferase	Purines, pyrimidines, nucleosides, and nucleotides	Interconversions and salvage of nucleosides and nucleotides
sll1785	cucA	0.448735	0.0570553	8.28033e-05	-0.969189	2.45408e-06	-1.23581	MAI	UNK	periplasmic protein, function unknown	Unknown	0
slr6056	NA	0.855357	0.0566413	0.0402109	-0.321896	0.000111	-1.17558	MAI	RF	probable transcriptional regulator	Regulatory functions	0
sll1381	NA	0.686145	0.0550737	0.0273535	0.377924	0.0969757	0.213764	MAI	HYP	hypothetical protein	Hypothetical	0
sll0828	nylA	0.773317	0.0548254	0.587592	-0.555187	0.00278023	-0.523848	LPB	CE	putative amidase	Cell envelope	Murein sacculus and peptidoglycan
sll1159	NA	0.94821	0.0546715	#N/A	NA	4.96529e-06	-1.71163	MAI	OTHER	AhpC/TSA family_contains Grx domain(Cys-X-X-Cys) probable bacterioferritin comigratory protein/probable bacterioferritin comigratory protein	Other categories	Drug and analog sensitivity
slr2053	TIGR03986	0.331663	0.0535492	0.024978	-0.316729	8.99947e-05	-0.60905	MAI	OTHER	putative hydrolase	Other categories	Other
slr0209	NA	0.458005	0.053425	0.744781	-0.931896	0.0424863	0.161145	MAI	UNK	unknown protein	Unknown	0
slr1974	NA	0.572956	0.053335	0.185036	0.126789	5.46179e-05	0.771794	MAI	OTHER	GTP binding protein	Other categories	Other
slr2074	manA, pmi	0.731921	0.05273	0.1784	0.21345	0.0137394	0.33668	GLM	SUGMET	similar to mannose-1-phosphate guanylyltransferase	Energy metabolism	Sugars
slr1276	pilO	0.547861	0.0525152	0.00879813	-0.496346	0.000303684	-0.552089	MAI	HYP	hypothetical protein	Hypothetical	0
slr1227	IAP75, synToc75	0.593956	0.0524786	0.0552736	0.422122	1.19223e-05	0.749084	LPB	CE	chloroplastic outer envelope membrane protein homolog	Cell envelope	Membranes, lipoproteins, and porins
sll1343	pepN, ape2	0.300403	0.0522031	0.0753995	0.319873	0.016822	0.161738	MAI	TRANSL	aminopeptidase	Translation	Degradation of proteins, peptides, and glycopeptides
sll0528	NA	0.787554	0.0521233	2.62716e-05	1.68237	0.00123711	1.60776	MAI	HYP	hypothetical protein	Hypothetical	0
slr1238	gshB	0.368646	0.0515565	0.114692	-0.229488	0.123211	0.0949337	MAI	BSC	glutathione synthetase	Biosynthesis of cofactors, prosthetic groups, and carriers	Thioredoxin, glutaredoxin, and glutathione
slr5058	NA	0.728987	0.0513682	0.188083	-0.168817	0.00305052	-0.556053	MAI	HYP	hypothetical protein	Hypothetical	0
slr5088	NA	0.917368	0.0507978	0.137961	NA	0.0096109	1.18726	MAI	OTHER	probable short-chain dehydrogenase	Other categories	Other
sll1949	NA	0.756568	0.0498932	0.0017428	-0.711388	0.00014205	-0.844337	MAI	UNK	unknown protein	Unknown	0
slr0483	CurT	0.164108	0.0497987	0.227573	-0.148134	2.41001e-07	-1.27332	MAI	HYP	thylakoid membranes shaping/hypothetical protein	Hypothetical	0
sll1505	NA	0.922862	0.0491718	0.00127334	-0.934834	0.2161	-0.534395	MAI	HYP	hypothetical protein	Hypothetical	0
sll1236	NA	0.68645	0.0485299	8.18342e-06	-1.2518	1.41278e-05	-0.97687	MAI	UNK	unknown protein	Unknown	0
slr0091	NA	0.648332	0.0482443	0.939018	-0.389241	0.00148044	0.4661	CBM	EM	aldehyde dehydrogenase	Energy metabolism	Pyruvate and acetyl-CoA metabolism
slr0633	thiG	0.712564	0.0482187	0.000138506	0.843782	2.41683e-06	0.966386	MAI	BSC	thiamine biosynthesis protein ThiG	Biosynthesis of cofactors, prosthetic groups, and carriers	Thiamin
sll0766	radC	0.667297	0.0481587	0.906028	-0.939546	9.96184e-05	0.73581	MAI	DNAREP	DNA repair protein RadC	DNA replication, restriction, modification, recombination, and repair	0
slr1394	NA	0.686278	0.0477915	0.00447583	1.4697	0.62727	0.0283905	MAI	HYP	hypothetical protein	Hypothetical	0
slr1096	phdD, pdhD, lpd, gcvL,GDCL	0.446645	0.0476023	0.167615	-0.116931	0.00047373	-0.343248	CBM	EM	dihydrolipoamide dehydrogenase	Energy metabolism	Pyruvate dehydrogenase								DOI:10.1371/journal.pone.0173258
slr1051	envM, fabI	0.65448	0.0474599	0.0644973	-0.181683	0.0335265	0.150637	LPB	FA	enoyl-[acyl-carrier-protein] reductase	Fatty acid, phospholipid and sterol metabolism	0
sll1435	pet112	0.449107	0.0469789	0.00276061	-0.466175	0.000372328	-0.345955	CBM	TS	glutamyl-tRNA(Gln) amidotransferase subunit B	Translation	Aminoacyl tRNA synthetases and tRNA modification
sll1819	rpl17, rplQ	0.90212	0.0469111	0.00756666	0.679173	2.09012e-05	0.969765	RIB	TRNS	50S ribosomal protein L17	Translation	Ribosomal proteins: synthesis and modification
slr1042	rre7, pilH, taxY3	0.691989	0.046785	0.0107835	-0.448314	2.49739e-05	-0.587327	MAI	RF	two-component response regulator CheY subfamily	Regulatory functions	0
slr0381	gloA	0.695771	0.0466125	0.165871	0.252272	3.25011e-05	0.702874	MAI	OTHER	lactoylglutathione lyase	Other categories	Other
slr1107	NA	0.783663	0.0463829	0.0567133	1.48747	0.0276017	0.461207	MAI	UNK	unknown protein	Unknown	0
slr1819	rfrM	0.607407	0.0460056	0.236489	-0.353378	0.00741185	0.291586	MAI	HYP	hypothetical protein	Hypothetical	0
slr1117	NA	0.72316	0.0459085	0.661621	-0.892633	0.00504369	0.478302	MAI	HYP	methyltransferase/hypothetical protein	Hypothetical	0
slr2144	NA	0.423432	0.0458187	0.000250153	-0.893688	1.1808e-05	-0.480449	MAI	HYP	periplasmic protein, function unknown	Hypothetical	0
sll0017	hemL, gsa	0.496954	0.0455866	0.635201	-0.378934	2.74808e-06	-0.531387	LHC	BSC	glutamate-1-semialdehyde aminomutase	Biosynthesis of cofactors, prosthetic groups, and carriers	Cobalamin, heme, phycobilin and porphyrin
slr0958	cysS	0.470761	0.0453097	0.904523	-0.118659	0.00454604	-0.37751	CBM	TS	cysteinyl-tRNA synthetase	Translation	Aminoacyl tRNA synthetases and tRNA modification
slr2004	NA	0.927819	0.0452799	2.4756e-05	-1.55626	4.8406e-07	-1.27686	MAI	UNK	periplasmic protein, function unknown	Unknown	0
slr1103	NA	0.441927	0.0449394	0.211143	-0.178834	0.000949825	-0.261723	MAI	HYP	hypothetical protein	Hypothetical	0
sll0173	vgb	0.395339	0.0440407	0.000669543	-0.796965	0.717723	0.0146706	MAI	HYP	virginiamycin B hydrolase, periplasmic protein	Hypothetical	0
sll0744	NA	0.818165	0.0438242	0.873027	-0.916242	0.0157937	-0.288049	MAI	HYP	hypothetical protein	Hypothetical	0
slr2015	pilA9	0.759466	0.0437364	0.00711803	-0.745549	7.96442e-07	-5.99338	MAI	UNK	type 4 pilin-like protein, essential for motility	Unknown	0
sll0514	NA	0.708928	0.0437257	0.097916	0.715292	0.0302009	0.560886	MAI	HYP	hypothetical protein	Hypothetical	0
sll0329	gnd	0.676258	0.0436049	0.000553331	0.46489	0.00181455	0.408476	GLM	OPP	6-phosphogluconate dehydrogenase	Energy metabolism	Pentose phosphate pathway
slr0238	NA	0.739098	0.0430115	0.639104	0.188826	0.0286555	0.78157	MAI	HYP	hypothetical protein	Hypothetical	0
slr0321	era	0.801203	0.0420598	0.0843458	0.187936	7.92597e-06	1.24077	MAI	RF	GTP-binding protein ERA homolog	Regulatory functions	0
slr2088	ilvG, gcl	0.593146	0.0418388	0.0435398	0.514345	1.70017e-06	0.962576	CBM	AAB	acetohydroxy acid synthase	Amino acid biosynthesis	Branched chain family
sll1620	NA	0.657162	0.041702	0.328626	0.217831	0.000180753	-0.951329	MAI	HYP	hypothetical protein	Hypothetical	0
slr0120	NA	0.669347	0.0415884	0.793634	-0.361134	0.00343956	0.679702	CBM	TS	probable tRNA/rRNA methyltransferase	Translation	Aminoacyl tRNA synthetases and tRNA modification
sll1862	NA	0.810998	0.0415204	0.286349	-0.197134	5.08032e-07	-2.5721	MAI	UNK	unknown protein	Unknown	0
slr1205	NA	0.384118	0.041412	0.080759	-0.164989	2.71845e-05	-0.556698	MAI	OTHER	similar to chlorobenzene dioxygenase, ferredoxin component	Other categories	Other
slr1044	pilJ	0.454034	0.0407568	0.136977	-0.152413	0.000284552	-0.458991	MAI	CELPROC	methyl-accepting chemotaxis protein, required for the biogenesis of thick pilli	Cellular processes	Chemotaxis
sll2001	lap	0.573333	0.0405594	0.561073	0.417492	0.0002169	-0.322181	RIB	TRNS	leucine aminopeptidase	Translation	Protein modification and translation factors
sll1884	NA	0.996032	0.0404996	0.0345819	0.453365	0.00587671	1.22884	MAI	HYP	hypothetical protein	Hypothetical	0
sll1425	drpA, proS	0.50478	0.040457	0.189925	-0.329645	0.000352287	0.185423	CBM	TS	proline-tRNA ligase	Translation	Aminoacyl tRNA synthetases and tRNA modification
sll1294	taxD2	0.979265	0.0401006	0.243276	0.95617	0.0108129	0.226356	MAI	CELPROC	methyl-accepting chemotaxis protein	Cellular processes	Chemotaxis
slr0162	pilC	0.629758	0.0398771	0.000700584	-0.439547	3.57039e-05	-0.921373	MAI	CELPROC	a part of pilC, pilin biogenesis protein, required for twitching motility	Cellular processes	Chemotaxis
slr6058	NA	0.739135	0.0395474	0.0166985	-0.854652	0.00277971	-0.95731	MAI	HYP	hypothetical protein	Hypothetical	0
sll0370	carB, pyrA	0.36194	0.0386827	0.0729132	0.29883	8.84606e-06	0.464219	CBM	EM	carbamoyl-phosphate synthase, pyrimidine-specific, large chain	Energy metabolism	Amino acids and amines
slr0394	pgk	0.383946	0.0386056	8.80654e-06	-1.37974	4.67602e-08	-1.18698	GLM	GLC	phosphoglycerate kinase	Energy metabolism	Glycolysis
sll1676	malQ	0.742369	0.0385849	0.000148976	0.777583	2.08712e-06	1.33154	CBM	CIM	4-alpha-glucanotransferase	Central intermediary metabolism	Polysaccharides and glycoproteins
slr0865	NA	0.831328	0.0385656	0.0560431	0.414517	0.00162875	1.06869	MAI	HYP	hypothetical protein	Hypothetical	0
sll0053	fabG, accC	0.639807	0.0385243	0.0301173	-0.255818	0.032505	0.188507	LPB	FA	biotin carboxylase	Fatty acid, phospholipid and sterol metabolism	0
slr1917	NA	0.773061	0.038327	0.0367108	-1.51197	0.0790674	-1.45468	MAI	HYP	hypothetical protein	Hypothetical	0
slr1689	mutM, fpg	0.627388	0.0380821	0.482908	-0.835138	0.000219695	-0.636218	MAI	DNAREP	formamidopyrimidine-DNA glycosylase	DNA replication, restriction, modification, recombination, and repair	0
slr0015	lpxB	0.673575	0.0380048	0.0237703	-0.396996	0.00349027	-0.59962	LPB	CE	lipid A disaccharide synthase	Cell envelope	Surface polysaccharides, lipopolysaccharides and antigens
sll0735	NA	0.566031	0.0375374	0.00931236	-0.22143	1.68142e-05	-0.636713	CBM	CIM	hypothetical protein	Hypothetical	0
slr0861	purT	0.656999	0.0373244	5.00405e-05	-0.591833	8.33633e-05	-0.528071	MAI	PPNN	glycinamide ribonucleotide transformylase	Purines, pyrimidines, nucleosides, and nucleotides	Purine ribonucleotide biosynthesis
sll0043	pixL, taxAY1, cheA, hik18	0.792313	0.0354578	0.115741	-0.223467	0.000342092	-0.306454	MAI	RF	positive phototaxis protein, homologous to chemotaxis protein CheA, two-component hybrid histidine kinase	Regulatory functions	0
slr0890	NA	0.749215	0.0353655	0.59189	-0.269924	0.0097457	0.981305	MAI	UNK	unknown protein	Unknown	0
sll0422	NA	0.719009	0.0348863	0.111278	0.159836	0.0137501	0.126107	CBM	EM	asparaginase	Energy metabolism	Amino acids and amines
sll1841	odhB, pdhC, citM	0.732539	0.0348589	0.0978102	-0.294323	0.00281899	-0.305444	CBM	EM	pyruvate dehydrogenase dihydrolipoamide acetyltransferase component (E2)	Energy metabolism	Pyruvate dehydrogenase
sll1911	NA	0.959928	0.0332822	0.00751645	-0.522293	0.00025272	-1.8226	MAI	HYP	hypothetical protein	Hypothetical	0
sll1273	NA	0.427705	0.0324103	0.022665	0.348873	5.60791e-05	-0.373559	MAI	UNK	unknown protein	Unknown	0
slr1140	NA	0.443272	0.0323904	0.477332	0.538289	0.00137418	-0.289523	MAI	OTHER	DegT/DnrJ/EryC1/StrS family protein	Other categories	Other
sll0556	nhaS6	0.827131	0.0323209	0.443585	-0.942723	0.000644253	-2.22265	CBM	TBP	Na+/H+ antiporter	Transport and binding proteins	0
slr1397	NA	0.777691	0.0322078	0.0330452	-0.488847	0.00858462	-1.03747	MAI	UNK	unknown protein	Unknown	0
slr0594	NA	0.802199	0.0318386	0.0299721	1.13846	2.83186e-06	1.75973	MAI	HYP	hypothetical protein	Hypothetical	0
sll1127	menB	0.730754	0.0318015	0.00786637	-0.656522	4.5256e-05	-0.849649	MAI	BSC	1,4-dihydroxy-2-naphthoate synthase	Biosynthesis of cofactors, prosthetic groups, and carriers	Menaquinone and ubiquinone
slr1751	ctpC, prc, tsp	0.587501	0.0316773	0.111507	-0.239887	0.00385574	0.190585	MAI	TRANSL	periplasmic carboxyl-terminal protease	Translation	Degradation of proteins, peptides, and glycopeptides
slr0468	NA	0.788861	0.0311075	0.0736943	-0.283634	0.00789339	-0.40582	MAI	UNK	unknown protein	Unknown	0
slr0451	ski2	0.440226	0.0310137	0.439888	0.131758	0.000277868	0.371596	MAI	DNAREP	putative helicase	DNA replication, restriction, modification, recombination, and repair	0
slr1098	iaiH	0.943927	0.0306577	0.75567	0.736728	0.00659488	0.517145	MAI	HYP	hypothetical protein	Hypothetical	0								www.pnas.org/cgi/doi/10.1073/pnas.1715495114
ssr1473	NA	0.888892	0.0302327	0.00147144	0.769663	4.53437e-06	-2.2152	MAI	HYP	hypothetical protein	Hypothetical	0
sll0242	NA	0.619193	0.0297382	0.119995	0.427623	7.48483e-05	-0.994212	MAI	UNK	unknown protein	Unknown	5 transmembrane domains
slr1977	NA	0.958207	0.0296212	0.548652	-0.122136	0.0381354	-0.566485	MAI	HYP	hypothetical protein	Hypothetical	0
sll0273	nhaS2, nhaP2	0.769933	0.0288278	0.14666	-0.39456	3.79336e-05	-0.722348	CBM	TBP	Na+/H+ antiporter	Transport and binding proteins	0
slr0723	NA	0.649588	0.0288043	0.0557944	-0.444295	0.00830372	-0.204577	MAI	HYP	hypothetical protein	Hypothetical	0
slr1703	serS	0.686642	0.0287121	0.0485686	0.221848	0.478752	0.0390493	CBM	TS	seryl-tRNA synthetase	Translation	Aminoacyl tRNA synthetases and tRNA modification
slr0164	clpP4, clpP, clpR	0.703624	0.0285813	0.522865	0.685488	5.65984e-06	0.877576	MAI	TRANSL	ATP-dependent Clp protease proteolytic subunit	Translation	Degradation of proteins, peptides, and glycopeptides
sll1639	ureD	0.873683	0.0284057	0.00818888	0.747295	0.221699	0.212056	MAI	CIM	urease accessory protein D	Central intermediary metabolism	Other
slr0322	hik43	0.623858	0.028378	0.0591246	-0.156139	0.0258795	-0.226278	MAI	RF	two-component hybrid sensor and regulator	Regulatory functions	0
sll1730	NA	0.859413	0.0281239	0.0260449	-0.658149	0.000313905	-2.11804	MAI	UNK	unknown protein	Unknown	0
slr1169	NA	0.814756	0.0277977	0.0305624	0.271823	1.4668e-05	-1.23274	MAI	UNK	unknown protein	Unknown	0
sll0558	ycf53, GUN4	0.671692	0.0277939	0.00466908	-0.563833	0.0113941	-0.248993	MAI	HYP	hypothetical protein YCF53	Hypothetical	0
sll0325	NA	0.786001	0.0277884	0.0938331	0.461669	0.00565957	0.4434	MAI	HYP	hypothetical protein	Hypothetical	0
sll1499	glsF, gltS	0.590443	0.0270174	0.0176233	-0.175799	4.86054e-05	0.244472	CBM	AAB	ferredoxin-dependent glutamate synthase	Amino acid biosynthesis	Glutamate family / Nitrogen assimilation
slr1949	NA	0.758362	0.0268149	0.194199	0.953213	0.0060686	0.179777	MAI	HYP	hypothetical protein	Hypothetical	0
sll0169	ftn2, zipN	0.622728	0.026472	0.737641	0.687999	0.000190483	0.397391	MAI	CELPROC	cell division protein Ftn2 homolog	Cellular processes	Cell division
slr2089	shc	0.919796	0.0258983	0.00222191	0.467992	0.174507	-0.260577	LPB	FA	squalene-hopene-cyclase	Fatty acid, phospholipid and sterol metabolism	0
sll0741	nifJ, Pfo	0.762355	0.0256005	0.329221	1.27345	1.57316e-06	-1.25078	PSET	SEC	pyruvate flavodoxin oxidoreductase	Photosynthesis and respiration	Soluble electron carriers
sll1537	NA	0.812376	0.0251424	0.00516249	-0.542794	0.00200926	-0.266791	MAI	DNAREP	similar to mutator MutT protein	DNA replication, restriction, modification, recombination, and repair	0
sll0319	NA	0.760429	0.0244363	0.108615	-0.227485	0.000382069	0.554176	MAI	HYP	periplasmic protein, function unknown	Hypothetical	0
slr0055	trpG	0.674311	0.0242591	0.149014	0.284736	0.00023273	0.456307	CBM	AAB	anthranilate synthase component II	Amino acid biosynthesis	Aromatic amino acid family
slr1529	ntrX	0.850589	0.0240192	0.00200148	-0.932573	7.47076e-05	-2.74114	CBM	AAB	nitrogen assimilation regulatory protein	Amino acid biosynthesis	Glutamate family / Nitrogen assimilation
slr0362	NA	0.772372	0.0239281	0.00551783	0.316895	0.0133958	0.511839	MAI	HYP	hypothetical protein	Hypothetical	0
slr1814	NA	0.990547	0.0233183	0.000199571	-0.888122	0.623928	-0.386924	MAI	HYP	hypothetical protein	Hypothetical	0
slr0185	umpS	0.711677	0.022691	0.695829	-0.977939	0.0004752	0.346286	MAI	PPNN	orotate phosphoribosyltransferase	Purines, pyrimidines, nucleosides, and nucleotides	Pyrimidine ribonucleotide biosynthesis
sll1682	NA	0.679156	0.022665	0.532609	-0.118858	0.0107179	0.161306	CBM	EM	alanine dehydrogenase	Energy metabolism	Amino acids and amines
slr1929	pilA6	0.85324	0.0225518	0.13526	0.422	1.81371e-05	2.13873	MAI	CELPROC	type 4 pilin-like protein	Cellular processes	Chemotaxis
ssl2233	rps20, rpsT	0.785233	0.0223879	0.000320367	0.923734	0.094534	0.195632	RIB	TRNS	30S ribosomal protein S20	Translation	Ribosomal proteins: synthesis and modification
sll0495	asnS	0.731243	0.0221551	0.0967598	-0.265137	0.0404111	0.170377	CBM	TS	asparaginyl-tRNA synthetase	Translation	Aminoacyl tRNA synthetases and tRNA modification
sll1950	NA	0.704942	0.0216844	0.11354	0.271718	0.0281741	0.25296	MAI	UNK	unknown protein	Unknown	0
slr0657	lysC	0.742038	0.0207201	0.100384	0.385781	0.00133543	0.353665	CBM	EM	aspartate kinase	Energy metabolism	Amino acids and amines
slr0351	NA	0.928575	0.0206962	0.00201153	-0.566232	0.00189149	0.857781	MAI	HYP	hypothetical protein	Hypothetical	0
slr0853	rimI	0.449591	0.0202556	0.616057	2.5442	0.00779347	1.71187	RIB	TRNS	ribosomal-protein-alanine acetyltransferase	Translation	Ribosomal proteins: synthesis and modification
ssr0330	ftrV	0.820237	0.0191119	0.175727	-0.732327	0.00167168	-0.426473	MAI	BSC	ferredoxin-thioredoxin reductase, variable chain	Biosynthesis of cofactors, prosthetic groups, and carriers	Thioredoxin, glutaredoxin, and glutathione
sll1615	trmE, thdF	0.940767	0.0189378	0.956134	0.563528	0.0151214	0.42792	MAI	CELPROC	thiophen and furan oxidation protein	Cellular processes	Detoxification
slr0721	me	0.76919	0.0188915	0.00329447	0.598579	0.000205837	0.48472	CBM	EM	malic enzyme	Energy metabolism	Pyruvate and acetyl-CoA metabolism
slr0444	aroA	0.873056	0.0177818	0.537077	-0.116282	0.00346806	-0.264224	CBM	AAB	3-phosphoshikimate 1-carboxyvinyltransferase	Amino acid biosynthesis	Aromatic amino acid family
slr2024	rre13	0.846342	0.0175467	0.0251912	0.382855	0.000144382	0.479528	MAI	RF	two-component response regulator CheY subfamily	Regulatory functions	0
slr0974	infC	0.897879	0.0175325	0.00220196	0.745646	2.81887e-05	0.401595	RIB	TRNS	initiation factor IF-3	Translation	Protein modification and translation factors
sll0891	citH, ldh, mdh	0.833983	0.0167831	0.650189	-0.636524	0.0284783	0.164288	CBM	EM	malate dehydrogenase	Energy metabolism	TCA cycle
slr0600	NTR, trxR	0.868807	0.0167147	0.100222	0.258522	0.027236	-0.299782	MAI	BSC	NADP-thioredoxin reductase	Biosynthesis of cofactors, prosthetic groups, and carriers	Thioredoxin, glutaredoxin, and glutathione
slr1509	ntpJ, ktrB	0.963446	0.0154673	0.00889272	0.377395	0.214166	1.98035	CBM	TBP	membrane subunit of a Ktr-like ion transport system	Transport and binding proteins	0
slr2030	NA	0.872169	0.0152812	0.673003	0.964665	0.000214417	-1.92467	MAI	HYP	hypothetical protein	Hypothetical	0
sll0990	NA	0.859046	0.0150298	0.186826	-0.48982	1.33805e-06	-1.41874	MAI	OTHER	glutathione-dependent formaldehyde dehydrogenase	Other categories	Other
slr2001	cphB, pepE	0.789487	0.0147186	0.454616	0.726175	0.00658294	0.261142	MAI	OTHER	cyanophycinase	Other categories	Adaptations and atypical conditions
sll1915	NA	0.938114	0.0144906	0.207992	0.229214	1.58802e-05	1.67522	MAI	HYP	hypothetical protein	Hypothetical	0
sll0421	purB	0.802405	0.0142656	0.0537064	-0.191982	0.0354135	0.126799	MAI	PPNN	adenylosuccinate lyase	Purines, pyrimidines, nucleosides, and nucleotides	Purine ribonucleotide biosynthesis
slr0533	hik10	0.954269	0.0130531	#N/A	NA	0.0107403	0.704584	MAI	RF	two-component sensor histidine kinase	Regulatory functions	0
slr0165	clpP3, clpP	0.864738	0.0129772	0.372013	0.539529	7.97556e-05	0.54357	MAI	TRANSL	ATP-dependent Clp protease proteolytic subunit	Translation	Degradation of proteins, peptides, and glycopeptides
slr1800	NA	0.938021	0.0129042	0.00401741	0.535473	0.0854932	0.143792	MAI	HYP	hypothetical protein	Hypothetical	0
sll0635	thiE	0.818535	0.0128748	0.727266	0.615627	0.00419338	-0.208806	MAI	BSC	probable thiamine-phosphate pyrophosphorylase	Biosynthesis of cofactors, prosthetic groups, and carriers	Thiamin
sll6053	NA	0.976765	0.0125899	0.0370882	1.3233	0.05728	0.656958	MAI	HYP	hypothetical protein	Hypothetical	0
sll0542	acs	0.830378	0.0125489	0.00217801	-0.482526	6.85815e-05	-0.577561	CBM	EM	acetyl-coenzyme A synthetase	Energy metabolism	Pyruvate and acetyl-CoA metabolism
sll1541	SynAco, syc2	0.92516	0.0118836	0.00990698	0.922122	1.30205e-05	1.83237	MAI	HYP	hypothetical protein	Hypothetical	0
sll0830	fus	0.937347	0.0118633	0.00457411	0.55246	0.00119214	-0.349131	RIB	TRNS	elongation factor EF-G	Translation	Protein modification and translation factors
sll1318	NA	0.919077	0.0115528	0.1757	0.477198	0.0262275	-0.553956	MAI	HYP	hypothetical protein	Hypothetical	0
sll0886	NA	0.880945	0.010869	0.000540717	-0.656889	7.61887e-07	-1.27933	MAI	HYP	hypothetical protein	Hypothetical	0
slr0609	NA	0.890395	0.010869	0.000103362	0.649479	0.0017812	0.459321	MAI	HYP	hypothetical protein	Hypothetical	0
sll1370	rfbM	0.750246	0.0104714	0.219074	-0.812123	0.00988694	0.108683	GLM	SUGMET	mannose-1-phosphate guanylyltransferase	Energy metabolism	Sugars
slr1970	NA	0.857891	0.0101464	0.00872472	-0.531452	1.24999e-06	-0.848969	MAI	HYP	hypothetical protein	Hypothetical	0
sll0645	NA	0.995548	0.00929178	0.0535765	-0.395229	0.092509	0.21723	MAI	UNK	unknown protein	Unknown	0
slr0260	cobA, cobO, btuR	0.882686	0.00927911	0.245871	-0.131557	0.0299664	0.31335	LHC	BSC	cob(I)alamin adenosyltransferase	Biosynthesis of cofactors, prosthetic groups, and carriers	Cobalamin, heme, phycobilin and porphyrin
sll1894	ribA	0.997264	0.00892145	0.00569259	0.37226	0.000131399	0.854679	MAI	BSC	riboflavin biosynthesis protein RibA	Biosynthesis of cofactors, prosthetic groups, and carriers	Riboflavin
slr1368	cobL, cbiT	0.842138	0.0089177	0.00225945	0.469932	4.88397e-05	0.520889	LHC	BSC	precorrin decarbocylase	Biosynthesis of cofactors, prosthetic groups, and carriers	Cobalamin, heme, phycobilin and porphyrin
sll1491	NA	0.84552	0.00884281	0.00246399	-0.798186	7.946e-07	-1.49743	MAI	WDPROT	periplasmic WD-repeat protein	Other categories
slr1253	NA	0.89432	0.00879739	0.272286	-0.159815	0.0169199	-0.724148	MAI	UNK	unknown protein	Unknown	0
slr1125	NA	0.984298	0.00851239	0.392977	-0.333524	0.00181333	-0.759106	MAI	BSC	probable glucosyl transferase	Biosynthesis of cofactors, prosthetic groups, and carriers	Carotenoid
sll0289	minD	0.949303	0.0084891	0.223456	-0.148848	0.114654	0.129313	MAI	CELPROC	septum site-determining protein MinD	Cellular processes	Cell division
sll1823	purA, adeK	0.930961	0.00832729	0.00145617	0.396124	7.55552e-05	0.583194	MAI	PPNN	adenylosuccinate synthetase	Purines, pyrimidines, nucleosides, and nucleotides	Purine ribonucleotide biosynthesis
slr1159	purD	0.906789	0.00808418	0.151183	-0.19272	0.0776895	0.152173	MAI	PPNN	glycinamide ribonucleotide synthetase	Purines, pyrimidines, nucleosides, and nucleotides	Purine ribonucleotide biosynthesis
slr1090	NA	0.981763	0.00801726	0.0766765	0.229477	0.00455704	0.122258	MAI	RF	GTP-binding protein	Regulatory functions	0								DOI:10.1371/journal.pone.0173263
slr8016	parB	0.990963	0.00798639	0.0449465	-0.293126	0.116512	-0.268428	MAI	OTHER	plasmid partitioning protein, ParB	Other categories	Other
slr0752	eno, ENOL	0.983648	0.00790553	0.00125184	-0.625189	2.1743e-07	-0.594549	GLM	GLC	enolase	Energy metabolism	Glycolysis
slr0354	NA	0.855283	0.00758097	0.147002	-0.447187	0.00201365	-0.831084	CBM	TBP	ATP-binding protein of ABC transporter	Transport and binding proteins	0
sll1556	TIGR03984	0.909046	0.00722589	0.551794	0.333326	0.0381947	0.150478	CBM	EM	isopentenyl-dephosphate delta-isomerase	Other categories	Other
sll1315	NA	0.995299	0.00702439	0.000557515	-0.876779	1.6442e-06	-0.916032	MAI	UNK	unknown protein	Unknown	0
slr0088	crtO	0.67376	0.00677349	0.00150346	-0.942157	0.00102835	0.625037	MAI	BSC	beta-carotene ketolase	Biosynthesis of cofactors, prosthetic groups, and carriers	Carotenoid
slr1916	NA	0.997551	0.00637603	0.00756422	-0.211253	0.431388	0.0567807	MAI	OTHER	probable esterase	Other categories	Other
sll1004	cruG	0.883271	0.00636197	0.0445507	-0.366719	1.06026e-06	-0.827591	MAI	HYP	hypothetical protein	Hypothetical	0
slr1198	1-cys prx	0.927043	0.00589776	0.0112955	-0.352786	0.00675382	-0.313336	MAI	OTHER	antioxidant protein	Other categories	Drug and analog sensitivity
sll0661	ycf35	0.944062	0.00568296	7.59243e-05	-1.31517	1.99697e-05	-1.33623	MAI	HYP	hypothetical protein YCF35	Hypothetical	0
sll0534	clpP2, clpP	0.923008	0.00547409	0.0285227	0.231745	0.151685	0.212855	MAI	TRANSL	ATP-dependent Clp protease proteolytic subunit 2	Translation	Degradation of proteins, peptides, and glycopeptides
sll0306	sigB	0.807986	0.0051148	1.11216e-05	1.86168	0.489014	0.0406651	MAI	TRANSCR	RNA polymerase group 2 sigma factor	Transcription	RNA synthesis, modification, and DNA transcription
sll1910	zam	0.938096	0.00492997	0.0238002	-0.485197	1.68118e-06	-0.355901	MAI	OTHER	protein conferring resistance to acetazolamide Zam	Other categories	Drug and analog sensitivity
ssl0832	NA	0.93621	0.00436611	0.0970183	0.271926	0.00463508	0.716423	MAI	HYP	hypothetical protein	Hypothetical	0
sll0623	NA	0.904348	0.0039622	0.774875	0.215217	0.000268365	0.232726	MAI	UNK	unknown protein	Unknown	0
slr0597	purH	0.912757	0.00381958	0.558125	-0.986932	0.00193826	-0.238141	MAI	PPNN	phosphoribosyl aminoimidazole carboxy formyl formyltransferase/inosinemonophosphate cyclohydrolase (PUR-H(J))	Purines, pyrimidines, nucleosides, and nucleotides	Purine ribonucleotide biosynthesis
ssl1255	NA	0.88057	0.00302185	0.586829	0.138962	0.0143824	0.695796	MAI	HYP	hypothetical protein	Hypothetical	0
sll1563	NA	0.969366	0.0023678	0.0943234	0.327399	6.48704e-05	-0.488664	MAI	UNK	unknown protein	Unknown	0
slr1812	NA	0.806651	0.00230981	0.0181938	1.65132	0.00247587	0.852009	MAI	HYP	hypothetical protein	Hypothetical	0
slr1590	NA	0.978184	0.00210084	0.000768444	-0.326975	0.013302	-0.27892	MAI	HYP	hypothetical protein	Hypothetical	0
sll1940	NA	0.966417	0.00200246	0.000417201	-1.89382	0.000515022	-0.588845	MAI	HYP	hypothetical protein	Hypothetical	0
slr0806	glcD2	0.952497	0.00200134	0.0259214	-0.318877	0.00228063	0.264827	CBM	EM	hypothetical protein	Hypothetical	0
sll0220	glmS	0.937475	0.00188728	0.00212816	0.665541	1.8364e-05	0.660695	MAI	CIM	L-glutamine:D-fructose-6-P amidotransferase	Central intermediary metabolism	Amino sugars
sll0569	recA	0.951264	0.00183473	0.0230504	0.217368	3.76808e-06	0.440989	MAI	DNAREP	RecA gene product	DNA replication, restriction, modification, recombination, and repair	0
sll2002	NA	0.94119	0.00118729	0.463118	0.119145	0.000831039	-0.206251	MAI	HYP	hypothetical protein	Hypothetical	0
ssl0312	NA	0.870107	0.000526488	0.0929587	0.249748	0.0038734	0.732596	MAI	HYP	hypothetical protein	Hypothetical	0
sll0250	dfp	0.942535	0.000381263	0.0408222	0.225663	2.04601e-06	0.87947	MAI	BSC	pantothenate metabolism flavoprotein	Biosynthesis of cofactors, prosthetic groups, and carriers	Pantothenate
slr0662	speA, adc2	0.991984	1.37573e-05	0.266357	-0.57483	0.000822029	0.356927	CBM	EM	arginine decarboxylase	Energy metabolism	Amino acids and amines
sll1673	rre2	0.0104725	-0.201884	0.0370931	-0.262339	0.00048845	-0.275035	MAI	RF	two-component response regulator	Regulatory functions	0
sll0179	gltX	0.015095	-0.20343	0.289583	0.898766	0.205492	0.0712018	CBM	TS	glutamyl-tRNA synthetase	Translation	Aminoacyl tRNA synthetases and tRNA modification
slr1732	NA	0.22933	-0.204229	0.00811646	0.672347	0.0267139	0.377135	MAI	HYP	hypothetical protein	Hypothetical	0
slr1273	NA	0.0113129	-0.205883	0.000490335	-0.783868	1.03475e-05	-1.09072	MAI	HYP	hypothetical protein	Hypothetical	0
sll7043	NA	0.36606	-0.206113	0.772706	-0.415624	0.000141695	-0.737291	MAI	UNK	unknown protein	Unknown	0
slr0724	prlF, sohA	0.428011	-0.206144	0.834684	0.222635	0.0186117	0.821001	MAI	RF	HtaR suppressor protein homolog	Regulatory functions	0
sll1581	gumB	0.0217486	-0.206688	0.268862	-0.138257	0.000414539	-0.467723	MAI	HYP	hypothetical protein	Hypothetical	0
slr1024	pgl2	0.254405	-0.206766	0.17175	-0.259536	0.0147999	-0.301399	LPB	CE	fibrillin	Cell envelope	Surface structures
sll1769	NA	0.0538674	-0.207519	0.759344	-0.444958	0.0221501	0.165265	MAI	HYP	hypothetical protein	Hypothetical	0
sll0462	NA	0.521771	-0.207726	0.212627	-0.366454	0.0421338	-0.739506	MAI	HYP	hypothetical protein	Hypothetical	0
sll0002	pbp1	0.119214	-0.208058	0.186689	-0.25595	0.00709929	0.149055	MAI	OTHER	penicillin-binding protein	Other categories	Drug and analog sensitivity
slr0400	NA	0.00695693	-0.208711	0.0129518	-0.654753	0.000502273	-0.671391	MAI	HYP	hypothetical protein	Hypothetical	0
sll0301	rfrN	0.00523224	-0.208756	0.00012359	-1.3684	1.21865e-06	-1.64042	MAI	HYP	hypothetical protein	Hypothetical	0
ssl6035	NA	0.283382	-0.209551	0.00341006	-0.467693	0.0193933	-0.615967	MAI	UNK	unknown protein	Unknown	0
slr0520	purL, purI	0.0630843	-0.209951	0.0496749	-0.35655	7.76232e-05	-0.371941	MAI	PPNN	phosphoribosyl formylglycinamidine synthase	Purines, pyrimidines, nucleosides, and nucleotides	Purine ribonucleotide biosynthesis
slr1542	NA	0.0178823	-0.210237	0.000262529	-0.597392	0.000795762	-0.410385	MAI	OTHER	2-C-methyl-D-erythritol 2,4-cyclodiphosphate synthase	Other categories	Other
slr1559	aroE	0.00470363	-0.210419	0.541514	-0.823954	0.00476192	0.230269	CBM	AAB	shikimate 5-dehydrogenase	Amino acid biosynthesis	Aromatic amino acid family
sll0853	NA	0.23582	-0.210874	0.000546963	-0.379458	0.000577644	-0.744334	MAI	HYP	hypothetical protein	Hypothetical	0
sll1571	NA	0.00842951	-0.2111	0.00996942	-0.678716	5.41309e-05	-0.667505	MAI	HYP	hypothetical protein	Hypothetical	0
slr1219	ureE	0.128085	-0.211451	0.143819	0.137753	0.0241564	0.347204	MAI	CIM	urease accessory protein E	Central intermediary metabolism	Other
slr0067	MRP	0.0289062	-0.212706	0.00904844	-0.419829	0.127197	0.167705	MAI	OTHER	MRP protein homolog	Other categories	Drug and analog sensitivity
slr0070	fmt	0.0189085	-0.213009	0.354926	0.111838	0.00306049	-0.42934	CBM	TS	methionyl-tRNA formyltransferase	Translation	Aminoacyl tRNA synthetases and tRNA modification
sll1104	glnH, gtrC	0.144028	-0.21347	0.013878	-0.246489	0.286754	0.105997	CBM	TBP	periplasmic substrate-binding protein of a TRAP-type permease that mediates sodium-dependent glutamate transport GtrC	Transport and binding proteins	0
ssl2781	TIGR03986	0.0427036	-0.213607	0.00202782	-0.555843	5.71402e-05	-0.539949	MAI	HYP	hypothetical protein	Hypothetical	0
slr1626	folB	0.103386	-0.214728	0.0217982	-0.539425	1.38996e-05	-0.848096	MAI	OTHER	dihydroneopterin aldolase	Other categories	Other
sll1268	urf	0.434185	-0.215282	0.596772	0.147959	0.0368627	-0.55906	MAI	UNK	unknown protein	Unknown	0
slr2101	NA	0.472411	-0.215327	9.17606e-06	-1.67673	0.00125131	-1.14741	MAI	HYP	hypothetical protein	Hypothetical	0
slr0346	rnc	0.244978	-0.21641	0.299955	-0.219887	0.00313134	-1.00078	MAI	TRANSCR	ribonuclease III	Transcription	Degradation of RNA
slr1428	NA	0.0328993	-0.218131	0.160147	0.297666	1.46515e-05	-0.950112	MAI	HYP	hypothetical protein	Hypothetical	0
sll1231	mtfB, gumH	0.0167728	-0.218653	0.116818	-0.498831	0.00339742	-0.799392	GLM	SUGMET	mannosyltransferase	Energy metabolism	Sugars
slr1414	hik11	0.376966	-0.218973	0.0248449	-0.383756	0.00429961	-0.7546	MAI	RF	two-component sensor histidine kinase	Regulatory functions	0
sll0750	hik8, sasA, sarA	0.0677901	-0.220037	0.508335	-0.261971	0.0123272	-0.279326	MAI	RF	two-component sensor histidine kinase, KaiC-interacting protein, involved in circadian rhythm	Regulatory functions	0
sll0337	sphS, hik7	0.255016	-0.220832	0.607822	0.518737	0.00935307	0.305163	MAI	RF	phosphate sensor, two-component sensor histidine kinase	Regulatory functions	0
slr0742	NA	0.220118	-0.220962	0.0504127	0.466259	0.0768409	0.283708	MAI	HYP	hypothetical protein	Hypothetical	0
sll0625	NA	0.250271	-0.221037	0.0094868	-0.751679	0.000105239	-0.651201	MAI	UNK	unknown protein	Unknown	0
slr1549	fms, def, pdf	0.0759417	-0.222122	0.11393	0.192679	0.00457713	0.410765	RIB	TRNS	polypeptide deformylase	Translation	Protein modification and translation factors
slr7061	csx1	0.154751	-0.222681	0.0128818	-0.573966	5.60673e-05	-1.03836	MAI	CELPROC	CRISPR 2 III-A / hypothetical protein	Unknown	pSYSA plasmid
slr1385	NA	0.0763869	-0.223324	0.128782	-0.234763	0.00352446	0.152956	MAI	UNK	unknown protein	Unknown	0
sll0224	NA	0.000761445	-0.224439	3.04115e-05	-0.592254	4.01645e-05	-0.417091	CBM	TBP	amino-acid ABC transporter binding protein	Transport and binding proteins	0
sll1771	pphA	0.186353	-0.224862	0.0414555	-0.349164	0.000205966	-0.346823	MAI	RF	protein serin-threonin phosphatase	Regulatory functions	0
slr1257	NA	0.227638	-0.224917	#N/A	NA	0.0350733	-0.571582	MAI	UNK	unknown protein	Unknown	0
sll1341	bfrA	0.407292	-0.226101	0.0379189	0.331954	0.0244104	-0.680539	CBM	TBP	bacterioferritin	Transport and binding proteins	Fe transport and binding (ferrous iron)
slr1570	NA	0.0352862	-0.226265	0.620806	-0.225678	0.000618838	-0.394443	MAI	HYP	hypothetical protein	Hypothetical	0
slr1622	ppa, ipyR	0.109698	-0.227634	0.0593141	-0.243953	5.3604e-05	-0.33839	CBM	CIM	soluble inorganic pyrophosphatase	Central intermediary metabolism	Phosphorus compounds
slr1272	NA	0.00714391	-0.228515	0.00831737	-0.485893	0.753948	0.0415739	LPB	CE	probable porin; major outer membrane protein	Cell envelope	Membranes, lipoproteins, and porins
sll1568	pgl1	0.149212	-0.228989	0.606171	0.556427	0.0447184	0.160143	LPB	CE	fibrillin	Cell envelope	Surface structures
slr1612	NA	0.0245426	-0.229083	0.00327927	0.952739	6.06503e-06	1.24561	MAI	HYP	hypothetical protein	Hypothetical	0
slr1476	pyrB	0.134705	-0.231211	0.187242	0.115858	0.00490214	0.39072	MAI	PPNN	aspartate carbamoyltransferase	Purines, pyrimidines, nucleosides, and nucleotides	Pyrimidine ribonucleotide biosynthesis
sll0777	NA	0.199516	-0.231249	0.00472456	-1.37685	4.34967e-06	-1.39765	MAI	OTHER	putative carboxypeptidase	Other categories	Other
sll1107	NA	0.0683295	-0.231365	0.815358	-0.358165	0.557258	0.0732784	MAI	CELPROC	type IV pilus biogenesis protein PilI homolog	Cellular processes	Chemotaxis
slr0765	mscS	0.122921	-0.231631	0.0329397	-0.251233	1.32488e-05	-1.32177	MAI	HYP	hypothetical protein&mechanosensitive ion channel	Hypothetical	6 transmembrane helices/ protection against hypo-osmotic shock/PM2 fraction enriched(present in PM1 and TM as well)
slr1301	NA	0.023702	-0.233141	0.0325732	-0.449515	0.000102803	-0.350617	MAI	HYP	hypothetical protein	Hypothetical	0
slr0013	NA	0.103889	-0.233905	0.000570807	-0.741187	2.44303e-05	-0.561257	MAI	HYP	hypothetical protein	Hypothetical	0
slr2000	NA	0.0241866	-0.2347	0.041854	0.31618	0.000256256	0.687639	MAI	HYP	hypothetical protein	Hypothetical	0
slr0527	exsB	0.14347	-0.23514	0.715074	-0.519698	0.00186461	-0.584452	MAI	RF	transcription regulator ExsB homolog	Regulatory functions	0
sll1683	cad	0.0539228	-0.235482	0.648896	0.161958	0.0812152	0.29715	CBM	EM	lysine decarboxylase	Energy metabolism	Amino acids and amines
slr7024	NA	0.00307925	-0.236436	0.032944	-0.387687	1.5817e-05	-0.639505	MAI	HYP	hypothetical protein	Hypothetical	0
slr1416	morR	0.00272454	-0.23839	0.00545387	-0.391959	0.00017681	-0.33915	MAI	RF	similar to MorR protein	Regulatory functions	0
sll0086	NA	0.00142043	-0.239002	0.00312371	-0.497423	0.00261335	0.14274	MAI	OTHER	putative arsenical pump-driving ATPase	Other categories	Drug and analog sensitivity
sll2011	NA	0.104768	-0.239072	0.00384433	-0.46996	0.00012213	-0.951305	MAI	HYP	hypothetical protein	Hypothetical	0
sll1293	taxW2	0.327801	-0.239563	0.00646475	0.511395	0.00076914	0.361877	MAI	UNK	unknown protein	Unknown	0
sll0553	NA	0.00446324	-0.240221	0.221337	-0.152279	0.255452	0.0703761	MAI	HYP	hypothetical protein	Hypothetical	0
sll0147	NA	0.00710122	-0.240348	0.021124	-0.161875	2.72116e-05	-0.646122	MAI	HYP	hypothetical protein	Hypothetical	0
sll1376	NA	0.0799506	-0.240551	0.0105178	-0.346967	0.0152985	-0.320246	MAI	HYP	hypothetical protein	Hypothetical	0
slr5018	NA	0.0630037	-0.242138	0.0458607	-0.738976	0.00104687	-1.44689	MAI	HYP	hypothetical protein	Hypothetical	0
sll1498	carA, pyrA	0.0539255	-0.242321	0.0032795	0.248645	0.00299172	0.357272	CBM	EM	carbamoyl-phosphate synthase small chain	Energy metabolism	Amino acids and amines
slr1176	glgC, agp	0.00305755	-0.242767	0.195253	-0.237247	0.0115373	0.174464	CBM	CIM	glucose-1-phosphate adenylyltransferase	Central intermediary metabolism	Polysaccharides and glycoproteins
sll0837	NA	0.000815508	-0.243379	4.96983e-05	-0.745811	0.000624265	-0.418013	MAI	HYP	periplasmic protein, function unknown	Hypothetical	0
slr1177	NA	0.0458688	-0.243834	0.0201441	0.231318	0.062123	0.229497	MAI	HYP	hypothetical protein	Hypothetical	0
sll0901	ade6, purE	0.0846242	-0.244329	0.246357	-0.273285	0.00322447	-0.500061	MAI	PPNN	phosphoribosylaminoimidazole carboxylase	Purines, pyrimidines, nucleosides, and nucleotides	Purine ribonucleotide biosynthesis
sll1776	deoC, dra	0.0170638	-0.244498	0.405162	-0.66824	0.00423364	-0.293472	MAI	PPNN	deoxyribose-phosphate aldolase	Purines, pyrimidines, nucleosides, and nucleotides	Interconversions and salvage of nucleosides and nucleotides
sll8007	NA	0.0241257	-0.246124	0.382816	-0.179422	0.154625	0.150538	MAI	UNK	unknown protein	Unknown	0
sll0051	NA	0.0130044	-0.246149	9.25902e-05	-1.55737	1.1473e-08	-2.22871	MAI	HYP	hypothetical protein	Hypothetical	0
slr2102	ftsY	0.0026372	-0.246744	0.471455	-0.198992	0.168619	0.132618	MAI	CELPROC	cell division protein FtsY	Cellular processes	Cell division
slr0038	NA	0.0491505	-0.246774	0.00213639	-0.529835	0.000148113	-0.468392	MAI	HYP	hypothetical protein	Hypothetical	0
sll0745	pfkA, pfkB2	0.0152385	-0.247216	0.0394244	-0.258944	0.000224767	-0.582668	GLM	GLC	phosphofructokinase	Energy metabolism	Glycolysis
slr1619	NA	0.00576452	-0.249048	0.159011	-0.155312	3.78445e-06	-0.895681	MAI	HYP	hypothetical protein	Hypothetical	0
slr0697	NA	0.0472323	-0.249062	0.0265068	-0.727778	2.10686e-05	-1.05967	MAI	OTHER	5-oxoprolinase homolog	Other categories	Other
slr1877	hpcE	0.0537275	-0.250046	0.903158	0.212317	0.0110304	-0.353088	CBM	EM	2-hydroxyhepta-2,4-diene-1,7-dioate isomerase	Energy metabolism	Amino acids and amines
sll1621	aphC, PrxII, sodB	0.0250976	-0.250206	0.0630622	0.455542	0.000316266	0.536872	MAI	OTHER	AhpC/TSA family protein	Other categories	Other/s-s bond reduction
slr0374	Ycf 46	0.000487112	-0.251231	0.0380537	-0.713293	1.75944e-06	-1.15007	MAI	HYP	hypothetical protein	Hypothetical
sll1129	todF	0.0555617	-0.251514	0.162116	0.129237	0.00104268	-0.545283	MAI	OTHER	2-hydroxy-6-oxohepta-2,4-dienoate hydrolase	Other categories	Other
sll0402	aspC, AspAT	0.0555412	-0.252637	0.574269	0.571186	0.957595	0.00147473	CBM	AAB	aspartate aminotransferase	Amino acid biosynthesis	Aspartate family
slr1969	sycikA, cikA, hik24	0.0521104	-0.252925	0.0751305	0.21272	0.559367	0.0622106	MAI	RF	two-component sensor histidine kinase	Regulatory functions	0
sll1241	NA	0.21977	-0.253618	0.0195662	-0.787443	0.00020574	-1.12712	MAI	UNK	unknown protein	Unknown	0
sll1891	NA	0.324076	-0.255147	0.11712	-0.821733	0.0462014	-0.541509	MAI	UNK	unknown protein	Unknown	0
slr0397	NA	0.00372072	-0.255886	0.886424	-0.121749	0.849356	0.0132018	MAI	HYP	hypothetical protein	Hypothetical
slr0575	NA	0.0131783	-0.256694	0.0259689	-0.381536	0.000141818	-0.485399	MAI	HYP	hypothetical protein	Hypothetical	0
slr0146	NA	0.352596	-0.25705	9.38606e-05	1.33386	0.00112405	-0.964859	PSET	PSII	hypothetical protein	Photosynthesis - Hypothetical	0
slr1234	NA	0.00975743	-0.258789	0.00274126	-0.322163	0.1647	0.125638	MAI	RF	protein kinase C inhibitor	Regulatory functions	0
slr0361	NA	0.204102	-0.259663	0.0136751	0.448886	0.00880796	1.44538	RIB	TRNS	probable ribosomal large subunit pseudouridine synthase B	Translation	Ribosomal proteins: synthesis and modification
slr2094	fbpI, glpX	0.000339764	-0.259698	0.000451931	-0.739673	1.37435e-05	-0.689707	MAI	OTHER	fructose-1,6-/sedoheptulose-1,7-bisphosphatase	Other categories	Other
slr0066	ribD	0.217815	-0.259765	0.368135	0.65685	0.271358	0.300997	MAI	BSC	riboflavin biosynthesis protein RibD	Biosynthesis of cofactors, prosthetic groups, and carriers	Riboflavin
sll1296	cheA, taxAY2, hik39	0.22895	-0.261297	0.249944	0.173385	0.0318341	0.176996	MAI	RF	two-component hybrid sensor and regulator	Regulatory functions	0
sll0549	NA	0.970392	-0.261503	0.000454568	2.63873	0.00645012	2.55832	MAI	HYP	hypothetical protein	Hypothetical	0
slr0280	NA	0.0152537	-0.261732	0.000723891	-1.21583	5.34929e-06	-0.899623	MAI	HYP	hypothetical protein	Hypothetical	0
ssl3829	NA	0.174536	-0.262608	0.0204672	-0.544867	0.264704	-0.216051	MAI	CELPROC	hypothetical protein	Hypothetical	important for NDH-1 hydrophylic arm assembly/ asscociated with NDH-1 hydrophilic arm assembly intermediate
sll1786	tatD, dtd3	0.0888607	-0.263577	0.0124632	-0.199997	0.545913	0.0821884	MAI	OTHER	putative deoxyribonuclease, tatD homolog	Other categories	Other
slr1192	adhA	0.318155	-0.263722	0.256425	-0.212372	0.00323316	-0.7809	MAI	OTHER	probable alcohol dehydrogenase	Other categories	Other
slr0380	NA	0.0736559	-0.264784	0.000185207	-1.58375	3.1406e-05	-1.11585	MAI	HYP	hypothetical protein	Hypothetical
slr0738	trpE	0.00445891	-0.264807	0.423225	0.91698	0.000118967	0.14977	CBM	AAB	anthranilate synthetase alpha-subunit	Amino acid biosynthesis	Aromatic amino acid family
slr0678	exbD	0.004812	-0.266006	0.0137006	0.568139	0.187702	0.196638	CBM	TBP	biopolymer transport ExbD like protein	Transport and binding proteins	0
sll1592	rre19	0.0398079	-0.26605	1.50505e-05	1.83366	0.00322023	0.888525	MAI	RF	two-component response regulator NarL subfamily	Regulatory functions	0
slr1579	NA	0.0167561	-0.266062	0.03059	-0.425799	0.000153867	-0.558536	MAI	HYP	hypothetical protein	Hypothetical	0
sll1298	clcD	0.0228206	-0.266719	0.00102708	-0.618323	0.000463408	-0.625292	MAI	OTHER	putative carboxymethylenebutenolidase	Other categories	Other
ssl1707	NA	0.258728	-0.266932	0.000952716	-0.575868	0.253384	0.171068	MAI	HYP	hypothetical protein	Hypothetical	0
ssl3451	sipA	0.0445602	-0.267058	0.0053662	-0.49747	0.00996781	0.158637	MAI	HYP	hypothetical protein	Hypothetical	0
slr7080	pot. Csx3	0.109715	-0.267206	0.00119128	-2.11669	0.641746	0.121231	MAI	CELPROC	CRISPR 3 III-B/unknown protein	Unknown	pSYSA plasmid
sll1118	NA	0.412193	-0.267361	0.0720934	0.555273	0.0895091	0.469114	MAI	HYP	hypothetical protein	Hypothetical	0
sll0807	cfxE, rpe	0.166532	-0.268398	0.0037348	0.696295	0.531149	0.0863043	GLM	OPP	pentose-5-phosphate-3-epimerase	Energy metabolism	Pentose phosphate pathway
sll1623		0.0986732	-0.268603	0.08815	0.424375	0.00230898	0.57343	CBM	TBP	ABC transporter ATP-binding protein	Transport and binding proteins	0
slr1521	hflX	0.303202	-0.268732	0.24604	0.162771	1.8844e-05	0.641355	MAI	OTHER	GTP-binding protein	Other categories	Other
slr1813	NA	0.210766	-0.26915	0.00711651	1.2442	0.0478054	0.549723	MAI	HYP	hypothetical protein	Hypothetical	0
slr1909	rre9	0.178942	-0.26956	0.000973389	-0.369495	0.0168896	-0.467321	MAI	RF	two-component response regulator NarL subfamily	Regulatory functions	0
slr1384	NA	0.535732	-0.27022	0.0472006	-0.381663	0.987533	0.0113449	MAI	HYP	hypothetical protein	Hypothetical	0
slr1992	gpx2	0.00228118	-0.270714	0.0375194	-0.396789	0.000802605	-0.480257	MAI	BSC	glutathione peroxidase-like NADPH peroxidase	Biosynthesis of cofactors, prosthetic groups, and carriers	Thioredoxin, glutaredoxin, and glutathione
slr0920	NA	0.0695363	-0.270955	#N/A	NA	0.352021	0.119123	MAI	DNAREP	mutator MutT protein	DNA replication, restriction, modification, recombination, and repair	0
sll1566	ggpS	0.0232708	-0.272128	0.783839	0.426585	3.15726e-06	-1.13648	CBM	CIM	glucosylglycerolphosphate synthase	Central intermediary metabolism	Polysaccharides and glycoproteins
sll0396	rre28	0.102962	-0.272498	0.328088	0.131562	0.0239974	0.356384	MAI	RF	two-component response regulator OmpR subfamily	Regulatory functions	0
sll0171	gcvT, GDCT	0.0150846	-0.273225	0.000195821	-0.735337	2.03778e-06	-0.698917	CBM	EM	probable aminomethyltransferase	Energy metabolism	Amino acids and amines
slr0645	NA	0.00233687	-0.273799	0.673559	-0.723996	1.59638e-06	-0.401292	MAI	HYP	hypothetical protein	Hypothetical	0
sll1937	fur	0.098248	-0.273842	0.0224498	-0.2655	7.86933e-05	-0.648033	MAI	RF	ferric uptake regulation protein	Regulatory functions	0
slr0553	NA	0.0352003	-0.274931	0.0914015	-0.241217	0.241392	0.115385	MAI	HYP	hypothetical protein	Hypothetical	0
slr1516	sodB	0.00945493	-0.275525	0.0326664	0.384945	2.36363e-05	0.800161	MAI	CELPROC	superoxide dismutase	Cellular processes	Detoxification
sll0267	NA	0.00434416	-0.276117	0.00310273	-0.938191	0.00398374	-0.769547	MAI	UNK	unknown protein	Unknown	3 transmembrane domains / (PAS domain-redox, light, oxygen sensor)
slr1926	NA	0.0532848	-0.277374	0.0173	-0.475118	0.000131629	-0.406545	MAI	HYP	hypothetical protein	Hypothetical	0
slr0976	NA	0.124091	-0.277747	0.000103406	1.17859	4.94813e-06	1.4069	MAI	HYP	hypothetical protein	Hypothetical	0
sll5048	NA	0.042685	-0.277901	0.000561375	0.712784	0.00501258	-0.640645	MAI	OTHER	probable glycosyltransferase	Other categories	Other
sll0771	glcP	0.0960518	-0.277973	0.000727915	-0.529993	0.00356482	-1.11908	CBM	TBP	glucose transport protein	Transport and binding proteins
sll0395	NA	0.00776663	-0.278709	0.188792	-0.341216	0.459539	0.053104	MAI	OTHER	phosphoglycerate mutase	Other categories	Other
slr0063	pilB1	0.00177229	-0.279079	0.00810105	-0.398795	2.15664e-06	-0.653845	RIB	CELPROC	pilus biogenesis protein homologous to general secretion pathway protein E	Cellular processes	Protein and peptide secretion
sll1254	NA	0.0197845	-0.279204	0.764866	-0.393869	0.00420422	-0.379789	MAI	HYP	hypothetical protein	Hypothetical	0
sll0448	NA	0.360792	-0.279375	#N/A	NA	0.000719592	-2.09216	MAI	UNK	unknown protein	Unknown	0
slr2100	rre20	0.0252959	-0.279409	0.0100399	-0.442478	0.000157316	-0.422754	MAI	RF	two-component response regulator	Regulatory functions	0
slr1818	NA	0.00326496	-0.281254	0.30676	0.383271	1.19455e-05	0.804576	MAI	HYP	hypothetical protein	Hypothetical	0
slr1768	NA	0.00665492	-0.281271	0.12658	-0.196879	2.94062e-05	-0.532326	MAI	UNK	unknown protein	Unknown	0
sll1393	csm6 (potential transcriptional regulator	0.00665929	-0.281981	0.0592755	-0.245699	2.41989e-05	-0.421809	CBM	CIM	glycogen (starch) synthase	Central intermediary metabolism	Polysaccharides and glycoproteins
slr8022	NA	0.0202445	-0.28205	0.405882	-0.218331	8.95859e-05	-0.582134	MAI	HYP	hypothetical protein	Hypothetical	0
slr1071	NA	0.022227	-0.282396	0.00439468	-0.543325	0.000124969	-1.50737	MAI	UNK	unknown protein	Unknown	0								DOI:10.1371/journal.pone.0173256
slr2143	CefD	0.0334119	-0.282698	0.0811147	-0.322327	0.156347	0.183679	CBM	AAB	L-cysteine/cystine lyase	Amino acid biosynthesis	Glutamate family / Nitrogen assimilation
ssl0563	psaC, psaC2	0.166351	-0.283327	0.0876012	-0.282728	0.000175424	-1.48253	PSET	PSI	photosystem I subunit VII	Photosynthesis and respiration	Photosystem I
slr5071	NA	0.190385	-0.283825	0.00121808	-0.558971	0.0321784	-0.744175	MAI	UNK	unknown protein	Unknown	0
slr0758	kaiC1	0.00621857	-0.28423	0.00289353	-0.655112	1.66483e-05	-0.614346	MAI	CELPROC	circadian clock protein KaiC homolog	Other categories	Other
sll1217	NA	0.0200046	-0.285912	0.0307665	-0.285923	0.000849907	-0.328471	MAI	UNK	unknown protein	Unknown	0
slr1256	ureA	0.268069	-0.29013	0.0268052	-0.615471	0.83324	0.00750381	MAI	CIM	urease gamma subunit	Central intermediary metabolism	Other
slr1609	fadD, aas	0.00191795	-0.290537	0.140573	-0.159479	0.0485883	0.077756	LPB	FA	long-chain-fatty-acid CoA ligase	Fatty acid, phospholipid and sterol metabolism	0
sll1290	rnb	0.0232169	-0.291166	0.00736861	-0.273324	0.00364331	-0.499726	MAI	TRANSCR	probable ribonuclease II	Transcription	Degradation of RNA
slr1727	nhaS1, nhaP	0.0038775	-0.291707	0.000944602	-0.686932	2.63135e-06	-0.861815	CBM	TBP	Na+/H+ antiporter	Transport and binding proteins	0
slr1415	NA	0.774704	-0.291982	0.00618074	-0.472349	0.175812	-3.01502	MAI	HYP	hypothetical protein	Hypothetical	0
sll1939	ftn6, zipS	0.0221288	-0.292058	0.00110102	-1.39517	4.26203e-05	-1.32128	MAI	UNK	unknown protein	Unknown	0
sll5059	NA	0.00929753	-0.292321	0.798582	-0.969994	0.0802045	-0.316847	MAI	RF	two-component response regulator	Regulatory functions	0
ssl0546	minE	0.0850983	-0.293572	0.0133244	-0.333858	0.000181712	-0.569368	MAI	CELPROC	septum site-determining protein MinE	Cellular processes	Cell division
slr0084	hisH	0.00964238	-0.294484	0.00779286	-0.539686	0.325689	0.115823	CBM	AAB	amidotransferase HisH	Amino acid biosynthesis	Aromatic amino acid family
sll1360	dnaX, dnaZ	0.206534	-0.294603	0.0287906	0.814844	0.00875775	1.06801	MAI	DNAREP	DNA polymerase III subunit gamma/tau [Contains: Ssp dnaX intein]	DNA replication, restriction, modification, recombination, and repair	0
sll1920	pacS	0.00352867	-0.294746	0.868839	-0.121559	0.000444795	-0.370071	CBM	TBP	copper-transporting P-type ATPase PacS	Transport and binding proteins	0
sll0410	NA	0.0250939	-0.295051	0.252852	0.759671	0.80589	0.0254758	MAI	HYP	hypothetical protein	Hypothetical	0
slr1694	pixD, bluf, syn-bluf, SyPixD	0.0649346	-0.295852	0.000942882	-0.648164	5.57252e-05	-0.933812	MAI	RF	expression activator appA homolog	Regulatory functions	0
sll0860	NA	0.124403	-0.296274	0.0451695	0.178959	0.0519545	0.237326	MAI	HYP	hypothetical protein	Hypothetical	0
sll0377	mfd	0.0102225	-0.296609	0.151668	0.782315	0.000117025	0.6199	MAI	DNAREP	transcription-repair coupling factor	DNA replication, restriction, modification, recombination, and repair	0
slr0033	NA	0.00665024	-0.296699	0.087525	-0.266564	3.93967e-05	-0.475748	CBM	TS	glutamyl-tRNA(Gln) amidotransferase subunit C	Translation	Aminoacyl tRNA synthetases and tRNA modification
ssr1789	hliD, scpE, hli	0.165127	-0.296907	0.000419344	-0.946785	0.000477473	-1.11737	MAI	OTHER	CAB/ELIP/HLIP-related protein HliD	Other categories	Adaptations and atypical conditions
sll1803	rpl22, rplV	0.108182	-0.297293	1.4327e-05	0.871564	0.0228395	0.453067	RIB	TRNS	50S ribosomal protein L22	Translation	Ribosomal proteins: synthesis and modification
slr1506	NA	0.000205606	-0.298324	0.00237598	-0.525347	4.68706e-07	-0.765917	MAI	HYP	hypothetical protein	Hypothetical	0
slr0161	pilT1	0.00530111	-0.299628	0.00713792	-0.235395	0.000186753	-0.420915	MAI	CELPROC	twitching motility protein PilT	Cellular processes	Chemotaxis
sll1636	yrdA, fbp	0.0431484	-0.303125	0.419714	-0.389736	0.00184057	-0.79211	MAI	OTHER	ferripyochelin binding protein	Other categories	Other
slr0729	NA	0.157133	-0.303624	0.0464541	-0.697515	0.143262	0.201403	MAI	HYP	hypothetical protein	Hypothetical	thylakoid associated protein/no membrane domain/11AA
slr1993	phaA, thl, thi	0.037242	-0.303703	2.04103e-05	0.858426	5.44201e-07	0.944341	LPB	FA	PHA-specific beta-ketothiolase	Fatty acid, phospholipid and sterol metabolism	0
slr1618	NA	0.155515	-0.30394	0.756744	0.761952	0.000175699	-0.877198	MAI	UNK	unknown protein	Unknown	0
ssr1398	rpmG, rpl33	0.393401	-0.304095	0.0104637	0.863632	0.0849081	0.254644	RIB	TRNS	50S ribosomal protein L33	Translation	Ribosomal proteins: synthesis and modification
slr1742	CobQ like	0.00406059	-0.304123	0.321956	-0.634975	0.87913	0.00950973	LHC	BSC	probable cobyric acid synthase	Biosynthesis of cofactors, prosthetic groups, and carriers	Cobalamin, heme, phycobilin and porphyrin
slr1762	NA	0.17854	-0.304374	0.0124933	0.382924	0.0180926	0.383492	MAI	HYP	hypothetical protein	Hypothetical	0
sll1895	NA	0.0665166	-0.304561	0.154609	-0.233262	0.00333353	-0.401284	MAI	HYP	hypothetical protein	Hypothetical	0
slr1562	grxB	0.0233762	-0.305061	0.00289771	-1.26674	0.00128764	-0.740015	MAI	BSC	glutaredoxin	Biosynthesis of cofactors, prosthetic groups, and carriers	Thioredoxin, glutaredoxin, and glutathione
sll0577	NA	0.201028	-0.305622	#N/A	NA	0.00174773	-0.643357	MAI	HYP	hypothetical protein	Hypothetical	0
slr1048	NA	0.0565963	-0.307202	3.58954e-07	(+)Infinity	0.157045	0.181539	MAI	HYP	hypothetical protein	Hypothetical	0
sll1444	leuD	0.0290788	-0.307799	0.287636	-0.141926	0.0115866	-0.277699	CBM	AAB	3-isopropylmalate dehydratase small subunit	Amino acid biosynthesis	Branched chain family
slr0990	NA	0.0191421	-0.309568	0.0560293	-0.242452	0.0418205	0.16343	MAI	HYP	hypothetical protein	Hypothetical	0
slr6044	CopC	0.0316111	-0.310247	7.68602e-06	-1.38455	0.0199498	0.172759	MAI	HYP	copper efflux system/CopBAC/hypothetical protein/	Hypothetical
ssl2296	dcoH	0.130766	-0.310444	0.0114828	-0.84823	0.00588079	-0.430939	MAI	BSC	pterin-4a-carbinolamine dehydratase	Biosynthesis of cofactors, prosthetic groups, and carriers	Others
sll1775	NA	0.085235	-0.311287	0.0166195	-0.487553	0.00476468	-0.280778	MAI	HYP	hypothetical protein	Hypothetical	0
sll0148	NA	0.00745158	-0.311481	3.52473e-05	-0.717978	1.85138e-06	-0.925598	MAI	HYP	hypothetical protein	Hypothetical	0
slr0848	cdv3	0.00575219	-0.312291	0.0155562	-0.275817	0.0020656	-0.35562	MAI	HYP	hypothetical protein	Hypothetical	0
sll0588	NA	0.105516	-0.31376	0.000235632	-1.92918	0.00273373	-0.982084	MAI	UNK	unknown protein	Unknown	0
slr0698	NA	0.086553	-0.314339	0.00092035	-0.973445	3.96794e-06	-1.23677	MAI	HYP	hypothetical protein	Hypothetical	0
sll0221	prxQ-B2, bcp, prxQ	0.155127	-0.31569	0.0275845	-0.252245	8.66073e-05	-1.28693	CBM	TBP	bacterioferritin comigratory protein	Transport and binding proteins	0
sll1888	hik5	0.0389225	-0.316658	0.053308	-0.397768	0.438131	0.0961283	MAI	RF	two-component sensor histidine kinase	Regulatory functions	0
slr1053	NA	0.39088	-0.317259	0.313265	NA	0.00212051	1.28068	MAI	UNK	unknown protein	Unknown	0
slr1722	guaB, gnaB	0.0782416	-0.317907	0.00772555	-0.197578	3.65321e-06	0.394215	MAI	PPNN	inosine-5'-monophosphate dehydrogenase	Purines, pyrimidines, nucleosides, and nucleotides	Purine ribonucleotide biosynthesis
sll1520	recN	0.0538026	-0.321212	0.756624	-0.568187	0.227236	0.140178	MAI	DNAREP	DNA repair protein RecN	DNA replication, restriction, modification, recombination, and repair	0
sll0018	fbaA	0.00281923	-0.321665	0.00646766	-0.732946	0.00485344	-0.338596	GLM	GLC	fructose-bisphosphate aldolase, class II	Energy metabolism	Glycolysis
sll0649	rre3	0.0147601	-0.322848	0.124363	-0.414117	0.0377037	-0.261305	MAI	RF	two-component response regulator OmpR subfamily	Regulatory functions	0
slr0661	proC	0.025106	-0.323923	0.0083984	-0.312423	0.173733	0.0905948	CBM	AAB	pyrroline-5-carboxylate reductase	Amino acid biosynthesis	Glutamate family / Nitrogen assimilation
slr1353	NA	0.0104775	-0.324381	0.00687894	0.317883	0.000963495	0.600753	MAI	HYP	hypothetical protein	Hypothetical	0
sll1365	NA	0.0278454	-0.324523	0.0522065	-0.232644	0.08464	0.143111	MAI	UNK	unknown protein	Unknown	0
sll0982	NA	0.00121708	-0.325298	0.908682	-0.689372	8.01833e-05	0.462102	MAI	UNK	unknown protein	Unknown	0
slr1147	hik2	0.182353	-0.325385	0.536169	-0.286644	0.115771	0.29949	MAI	RF	two-component sensor histidine kinase	Regulatory functions	0
sll1699	appA	0.126087	-0.326659	0.00131598	-1.69672	0.0297419	-0.498474	CBM	TBP	oligopeptide-binding protein of oligopeptide ABC transporter	Transport and binding proteins	0
slr1556	ddh	0.0738863	-0.327491	0.0208391	0.772695	0.00118421	-0.57952	MAI	OTHER	2-hydroxyacid dehydrogenase homolog	Other categories	Other
slr0550	dapA	0.00444154	-0.328374	0.0259808	-0.359765	7.51313e-05	-0.499644	CBM	AAB	dihydrodipicolinate synthase	Amino acid biosynthesis	Aspartate family
slr0079	pilB2	0.00288994	-0.328703	0.216704	-0.654712	4.89224e-05	-0.357465	RIB	CELPROC	probable general secretion pathway protein E	Cellular processes	Protein and peptide secretion
slr1224	lacK, malK	0.0375769	-0.328873	0.859832	0.285962	0.272006	0.164105	CBM	TBP	ATP-binding protein of sugar ABC transporter	Transport and binding proteins	0
sll0755	tpx, 2-cys prx, 2-CP	0.0139756	-0.329619	0.193806	0.385115	0.00300234	0.35559	MAI	CELPROC	thioredoxin peroxidase	Cellular processes	Detoxification
sll0414	rfrI	0.0160857	-0.329872	0.0809068	-0.439787	0.00117496	-0.408184	MAI	HYP	hypothetical protein	Hypothetical	0
slr0872	NA	0.141147	-0.331295	0.175726	-0.415342	0.000998952	-0.412309	MAI	HYP	hypothetical protein	Hypothetical	0
sll1350	rfrA	0.0104197	-0.331528	0.156519	-0.374898	0.00536762	-0.411738	MAI	HYP	hypothetical protein	Hypothetical	0
slr1362	NA	0.0496897	-0.332557	0.502226	-0.36545	0.442227	0.111296	MAI	HYP	hypothetical protein	Hypothetical	0
sll1106	NA	0.0471744	-0.33292	0.233155	-0.26198	0.000133354	-0.763658	MAI	HYP	hypothetical protein	Hypothetical	0
sll1559	NA	0.0331973	-0.333373	0.272254	0.374345	7.74396e-05	-0.270075	CBM	EM	Serine/glyoxylate aminotransferase (soluble hydrogenase 42 kD subunit)	Energy metabolism/Other categories	Hydrogenase/putative aminotransferase
sll1501	cobB, cbiA	0.605056	-0.334598	0.087024	0.337795	0.0140003	3.63502	LHC	BSC	cobyrinic acid a,c-diamide synthase	Biosynthesis of cofactors, prosthetic groups, and carriers	Cobalamin, heme, phycobilin and porphyrin
slr0833	dnaB	0.258671	-0.336197	0.00111768	1.32314	0.257851	-0.254679	MAI	DNAREP	replicative DNA helicase [Contains: Ssp dnaB intein]	DNA replication, restriction, modification, recombination, and repair	0
sll1687	hik17	0.0745279	-0.337329	0.912609	0.435915	0.00291031	0.299792	MAI	UNK	unknown protein	Unknown	Hik
sll1653	menG, gerC2	0.0232735	-0.337737	9.85692e-05	-1.11749	3.32338e-07	-1.39816	MAI	OTHER	2-phytyl-1,4-benzoquinone methyltransferase	Other categories	Other
slr1064	rfbU, mtfA	0.00109788	-0.338154	0.0384564	-0.337734	1.97791e-05	-0.807955	LPB	CE	probable glycosyltransferase	Cell envelope	Surface polysaccharides, lipopolysaccharides and antigens
slr0613	NA	0.0879186	-0.338387	0.0965305	-0.322562	3.29419e-05	-1.35088	MAI	HYP	hypothetical protein	Hypothetical	0
slr6102	NA	0.00355434	-0.338523	0.000105408	-0.481797	1.82863e-07	-0.744875	MAI	DNAREP	type I restriction-modification system, R subunit	DNA replication, restriction, modification, recombination, and repair	0
sll1355	NA	0.277095	-0.338913	0.00471039	-0.642563	0.0691158	-0.33855	MAI	HYP	hypothetical protein	Hypothetical	0
sll0546	NA	0.0425921	-0.338993	0.685502	-0.274816	0.000233252	-0.753721	RIB	TRNS	probable translation initiation factor	Translation	Protein modification and translation factors
ssr6048	NA	0.0275265	-0.339475	0.00275013	-1.38267	4.31027e-05	-0.994566	MAI	UNK	unknown protein	Unknown	0
slr1391	NA	0.0967825	-0.341706	0.0201223	-0.37396	0.314415	0.188931	MAI	UNK	unknown protein	Unknown	0
slr0952	fbp, fbpII, fdp	0.00216341	-0.341957	0.124349	-0.119958	0.00669557	0.260801	GLM	GLC	fructose-1,6-bisphosphatase	Energy metabolism	Glycolysis
sll0163	NA	0.00684157	-0.342644	0.967827	-0.341937	0.0115883	-0.240782	MAI	WDPROT	WD-repeat protein	Other categories
slr1510	plsX	0.000548771	-0.344723	0.00503518	-0.538461	0.000132356	-0.384187	LPB	FA	fatty acid/phospholipid synthesis protein PlsX	Fatty acid, phospholipid and sterol metabolism	0
slr0325	NA	0.0570468	-0.345561	0.551462	-0.746394	0.369429	0.133813	MAI	HYP	hypothetical protein	Hypothetical	0
sll0450	norB, norZ	0.00711856	-0.346241	0.537648	-0.191438	7.29081e-07	-1.44189	CBM	AAB	cytochrome b subunit of nitric oxide reductase	Amino acid biosynthesis	Glutamate family / Nitrogen assimilation
sll0877	NA	0.00634506	-0.346886	0.0705649	-0.246843	0.00267032	-0.273381	MAI	HYP	hypothetical protein	Hypothetical	0
slr0637	NA	0.0385951	-0.347127	0.0542784	-0.336759	1.04624e-05	-1.30951	MAI	HYP	hypothetical protein	Hypothetical	0
slr0559	natB	0.156322	-0.347347	0.000258072	-0.988229	0.000388447	-1.25674	CBM	TBP	periplasmic binding protein of ABC (part of Nat system)transporter for natural amino acids	Transport and binding proteins	Nat system - neutral amino acid transporter
sll0085	NA	0.0325384	-0.347878	0.258068	-0.212559	0.527491	0.0718769	MAI	UNK	unknown protein	Unknown	0
slr0031	NA	0.00450482	-0.347972	1.92922e-05	-0.841895	0.000296941	-0.596196	MAI	HYP	hypothetical protein	Hypothetical	0
slr1421	NA	0.331707	-0.348376	0.458218	-0.145285	0.0999778	0.418694	MAI	UNK	unknown protein	Unknown	0
slr0479	NA	0.0619812	-0.349403	#N/A	NA	0.00755568	-0.289163	MAI	HYP	hypothetical protein	Hypothetical	0
slr1972	ycf81	0.0371227	-0.350562	0.00116569	0.375862	0.0967883	0.284224	MAI	HYP	hypothetical protein YCF81	Hypothetical	0
sll0244	galD, galE	0.0611352	-0.350707	0.0593661	-0.369337	0.000337349	-0.646201	GLM	SUGMET	UDP-glucose 4-epimerase	Energy metabolism	Sugars
ssr2551	NA	0.329091	-0.351365	0.705754	0.717834	0.0340184	0.689743	MAI	HYP	hypothetical protein	Hypothetical	0
sll5034	NA	0.000922153	-0.351384	5.14286e-06	-1.58123	7.28866e-08	-1.66382	MAI	HYP	hypothetical protein	Hypothetical
sll0413	NA	0.342118	-0.352186	0.0106403	0.267725	0.586915	0.0795198	MAI	HYP	hypothetical protein	Hypothetical	0
slr0018	fumC, FUM	0.10733	-0.352766	0.00325903	-0.657372	0.000510487	-0.749662	CBM	EM	fumarase	Energy metabolism	TCA cycle
slr1101	NA	0.00311951	-0.353021	0.0273428	-0.728759	0.289764	0.13213	MAI	HYP	hypothetical protein	Hypothetical	0
slr1139	trxA	0.0349065	-0.354215	0.00923715	-0.498348	9.69883e-06	-0.78589	MAI	BSC	thioredoxin (x-type)	Biosynthesis of cofactors, prosthetic groups, and carriers	Thioredoxin, glutaredoxin, and glutathione
slr1425	NA	0.0991958	-0.354281	0.0114753	-0.465772	0.00503329	-0.722963	MAI	HYP	hypothetical protein	Hypothetical	0
slr2043	znuA	0.0884593	-0.35522	0.49072	-0.124833	0.000953505	1.0954	CBM	TBP	zinc transport system substrate-binding protein	Transport and binding proteins	0
sll0461	proA	5.75856e-05	-0.355761	0.00213336	-0.364654	2.23357e-05	-0.352167	CBM	AAB	gamma-glutamyl phosphate reductase	Amino acid biosynthesis	Glutamate family / Nitrogen assimilation
slr0741	sphU, phoU, nmpA	0.0923304	-0.355894	0.762872	-0.44562	0.000296385	1.25883	MAI	RF	transcriptional regulator	Regulatory functions	0
sll0445	NA	0.068416	-0.357083	0.155477	0.339613	0.00022024	-1.1306	MAI	UNK	unknown protein	Unknown	0
slr2121	NA	0.402164	-0.357536	#N/A	NA	0.000469781	2.05908	MAI	HYP	hypothetical protein	Hypothetical	0
sll0572	NA	0.023291	-0.357783	0.297711	-0.114422	7.32585e-05	-1.43858	MAI	HYP	hypothetical protein	Hypothetical	0
ssr3402	NA	0.076605	-0.358784	0.000154245	-1.27957	0.00572937	-0.706629	MAI	UNK	unknown protein	Unknown	salt stress response
slr0369	envD	0.000231916	-0.359003	0.00250405	-0.512567	7.14328e-06	-0.449819	CBM	TBP	RND multidrug efflux transporter	Transport and binding proteins	0
sll0898	NA	0.0841316	-0.359218	0.313955	-0.212642	2.10973e-05	0.563905	MAI	HYP	hypothetical protein	Hypothetical	0
slr1843	zwf, G6PDH	5.9973e-05	-0.359491	0.0234176	-0.248187	1.83053e-07	-0.626415	GLM	OPP	glucose 6-phosphate dehydrogenase	Energy metabolism	Pentose phosphate pathway
sll0180	NA	0.00163845	-0.360475	0.0897078	-0.212236	0.000118347	-0.70408	MAI	HYP	hypothetical protein	Hypothetical	0
sll0497	NA	0.0814401	-0.360499	0.0598746	-0.182347	0.0100605	-0.368594	MAI	HYP	hypothetical protein	Hypothetical	0
sll1367	NA	0.00970899	-0.36212	0.0627666	-0.264668	0.221535	0.138584	MAI	HYP	hypothetical protein	Hypothetical	0
slr0580	NA	0.0444215	-0.362314	0.118526	-0.464618	0.0014075	-0.398602	MAI	OTHER	aluminum resistance protein homolog	Other categories	Drug and analog sensitivity
sll0827	NA	0.000486848	-0.36255	0.00527978	-0.458225	4.5166e-06	-0.69	MAI	HYP	hypothetical protein	Hypothetical	0
slr8015	parA	0.0271218	-0.363843	0.0316361	-0.458659	0.00292756	-0.604531	MAI	OTHER	plasmid partitioning protein, ParA family	Other categories	Other
slr7012	csc2	0.000411612	-0.363945	0.00505741	-0.659215	3.09254e-07	-1.56558	MAI	CELPROC	CRISPR 1 I-D/unknown protein	Hypothetical	pSYSA plasmid
slr1223	sulA, rcp	0.000811876	-0.364158	0.00305431	-0.46117	0.000844694	-0.359905	MAI	HYP	hypothetical protein	Hypothetical	0
ssl0467	NA	0.00712338	-0.366113	0.000232814	-0.911337	0.0013281	-0.540046	MAI	UNK	unknown protein	Unknown	0
sll1536	moeB, chlN	0.00612519	-0.368195	0.485828	-0.262786	0.0102461	0.241376	MAI	BSC	molybdopterin biosynthesis MoeB protein	Biosynthesis of cofactors, prosthetic groups, and carriers	Molybdopterin
slr0624	NA	0.000494573	-0.369348	0.196995	-0.153733	0.609595	0.0387136	LPB	CE	UDP-N-acetylglucosamine 2-epimerase	Cell envelope	Murein sacculus and peptidoglycan
slr0959	NA	0.283348	-0.369351	4.28107e-05	0.826935	0.00259091	1.04739	MAI	RF	hypothetical protein	Hypothetical	Probable metal dependent protease/ 8 transmembrane helices
slr0440	NA	0.00302923	-0.369612	0.327729	-0.247365	0.0031385	-0.333029	MAI	HYP	hypothetical protein	Hypothetical	0
sll1354	recJ	0.0440751	-0.369951	0.0387447	-0.379575	0.000113526	-0.820008	MAI	DNAREP	single-strand-DNA-specific exonuclease RecJ	DNA replication, restriction, modification, recombination, and repair	0
slr0323	ams1	0.00224421	-0.37074	0.00351395	0.81145	0.0994951	0.127821	CBM	CIM	putative alpha-mannosidase	Central intermediary metabolism	Polysaccharides and glycoproteins
sll0103	NA	0.0123579	-0.370954	0.518257	0.168855	0.0389638	0.263382	MAI	HYP	hypothetical protein	Hypothetical	0
sll0048	NA	0.00262338	-0.371166	0.00141987	-0.473362	0.00480422	-0.444155	MAI	UNK	unknown protein	Unknown	0
slr1039	NA	0.0265001	-0.371322	0.0593523	0.197924	0.226655	0.170386	MAI	HYP	hypothetical protein	Hypothetical	0
sll0449	NA	0.107479	-0.37172	0.0549162	-0.398395	0.00798764	-0.66898	MAI	UNK	unknown protein	Unknown	0
slr0315	NA	0.00142192	-0.373394	0.20873	-0.396375	0.00653511	-0.372016	MAI	OTHER	probable oxidoreductase	Other categories	Other
slr1597	parA	0.000918235	-0.37435	0.454732	-0.169136	0.00130405	-0.500275	MAI	DNAREP	chromosome partitioning ATPase, ParA family	DNA replication, restriction, modification, recombination, and repair	0
slr6037	arsI2	0.0520684	-0.375099	0.000225577	-1.71458	2.3698e-05	-1.2634	MAI	CELPROC	arsenate reductase	Cellular processes	Detoxification
sll0679	sphX	0.246246	-0.375334	0.458685	0.111927	2.48269e-09	-1.61467	CBM	TBP	periplasmic phosphate-binding protein of ABC transporter	Transport and binding proteins	0
sll1893	hisF	0.081886	-0.375584	0.00347156	-0.434824	0.00113536	-0.370899	CBM	AAB	cyclase	Amino acid biosynthesis	Aromatic amino acid family
sll1848	plsC	0.0256705	-0.376286	0.0799388	-0.376584	0.10374	0.161914	MAI	OTHER	putative acyltransferas	Other categories	Other
slr1899	ureF	0.124983	-0.378432	0.000169138	0.85532	0.0962576	0.415291	MAI	CIM	urease accessory protein F	Central intermediary metabolism	Other
sll0981	NA	0.0134932	-0.379642	0.158465	0.263496	0.00975479	-0.297714	MAI	UNK	unknown protein	Unknown	0
slr1991	cya1, cya	0.541919	-0.380387	0.00471154	0.977879	0.824751	0.0166062	MAI	RF	adenylate cyclase	Regulatory functions	0
slr1664	NA	0.361418	-0.380639	0.00129989	-0.724198	0.0818643	-0.70718	MAI	HYP	hypothetical protein	Hypothetical	0
slr0710	gdhA	0.0136823	-0.382111	0.069989	0.476422	0.0047797	0.396665	CBM	AAB	glutamate dehydrogenase (NADP+)	Amino acid biosynthesis	Glutamate family / Nitrogen assimilation
slr0110	NA	0.00117135	-0.383157	0.000565528	-0.548425	1.08967e-05	-0.666434	MAI	HYP	hypothetical protein	Hypothetical	0
sll1144	NA	0.108728	-0.383206	0.764563	-0.436338	0.021718	-0.42444	MAI	HYP	hypothetical protein	Hypothetical	0
sll1470	leuC	0.0021583	-0.38481	0.0507366	-0.293863	0.0288312	-0.231628	CBM	AAB	3-isopropylmalate dehydratase large subunit	Amino acid biosynthesis	Branched chain family
sll1089	NA	0.0286768	-0.386415	7.13178e-05	-0.989434	2.09126e-05	-0.779759	MAI	UNK	periplasmic protein, function unknown	Unknown	0
sll1265	NA	0.0148186	-0.387222	0.339706	-0.224586	0.143716	-0.26634	MAI	UNK	unknown protein	Unknown	0
slr1734	opcA	0.000226073	-0.38859	0.626985	0.876232	0.00604463	0.181885	GLM	OPP	glucose 6-phosphate dehydrogenase assembly protein	Energy metabolism	Pentose phosphate pathway
slr1263	NA	8.65647e-05	-0.388896	0.000546775	-1.13632	0.006175	-0.333154	MAI	HYP	hypothetical protein	Hypothetical	0
slr1648	syc1, SynDiox2	0.00586696	-0.389003	0.159858	0.9865	0.774631	0.0345624	MAI	HYP	hypothetical protein	Hypothetical	0
sll0042	pixJ2, pisJ2, cheM, tar, taxD'	0.0149481	-0.390605	0.980762	-0.755143	0.000626908	-0.795918	MAI	CELPROC	methyl-accepting chemotaxis protein for positive phototaxis	Cellular processes	Chemotaxis
sll6093	parA	0.0223637	-0.3908	0.0049524	-0.354635	0.00377998	-0.40426	MAI	OTHER	chromosome partitioning protein, ParA family	Other categories	Other
sll0072	NA	0.0206652	-0.391042	0.193055	0.8146	0.32484	0.128305	MAI	HYP	hypothetical protein	Hypothetical	0
slr0783	tpi, tpiA	0.00334428	-0.39115	0.156289	0.149982	0.00203658	0.171819	CBM	CCM	triosephosphate isomerase	Photosynthesis and respiration	CO2 fixation
ssr3341	hfq	0.000105496	-0.39126	0.00129942	-0.737535	9.89495e-06	-0.91513	MAI	HYP	hypothetical protein	Hypothetical	0
sll0833	appC	0.0120693	-0.391794	0.00338333	-0.459176	8.03198e-05	-0.877274	CBM	TBP	probable oligopeptides ABC transporter permease protein	Transport and binding proteins	0
sll1249	kcy, panC	0.0133638	-0.392402	0.42113	0.121415	0.136268	0.203457	MAI	BSC	pantothenate synthetase/cytidylate kinase	Biosynthesis of cofactors, prosthetic groups, and carriers	Pantothenate
sll1496	NA	0.00187621	-0.393573	0.000908994	-0.495829	0.00147971	-0.252508	GLM	SUGMET	mannose-1-phosphate guanyltransferase	Energy metabolism	Sugars
sll0813	ctaCII	0.000102109	-0.394711	0.0002519	-0.839445	1.58987e-08	-1.36034	PSET	RTO	cytochrome c oxidase subunit II	Photosynthesis and respiration	Respiratory terminal oxidases
slr0453	NA	0.00106524	-0.396301	0.00290719	-0.538693	5.69381e-05	-0.544109	MAI	HYP	hypothetical protein	Hypothetical	0
sll1041	NA	0.0248313	-0.396322	0.023807	-0.369193	0.00260446	-0.514737	CBM	TBP	similar to sulfate transport ATP-binding protein CysA	Transport and binding proteins	0
sll1035	upp, uraP	0.000318341	-0.396647	0.231262	-0.143958	2.63583e-05	-0.317466	MAI	PPNN	uracil phosphoribosyltransferase	Purines, pyrimidines, nucleosides, and nucleotides	Interconversions and salvage of nucleosides and nucleotides
sll1252	ylmH	0.00272124	-0.400394	4.15606e-05	-1.42913	1.36453e-05	-0.663259	MAI	HYP	hypothetical protein	Hypothetical	0
sll0662	fed7	0.250566	-0.400541	0.000144002	-0.663594	0.07943	0.282509	PSET	SEC	4Fe-4S type iron-sulfur protein	Hypothetical	SEC-[4Fe-4S]
slr0925	ssb	0.0115993	-0.400636	0.010883	-0.547953	7.79369e-05	-0.574185	MAI	DNAREP	single-stranded DNA-binding protein	DNA replication, restriction, modification, recombination, and repair	0
slr6103	NA	0.608351	-0.400657	#N/A	NA	0.0447072	1.26724	MAI	HYP	hypothetical protein	Hypothetical	0
ssl2501	PhaP	0.219375	-0.40202	7.53725e-07	4.82	1.31707e-07	5.02185	MAI	UNK	phasin/unknown protein	Unknown	0
sll0446	NA	0.000385588	-0.402507	0.0773225	-0.368317	6.67531e-07	-1.15055	MAI	UNK	unknown protein	Unknown	0
sll0204	gidA	0.00984292	-0.402654	0.00826389	0.834933	7.68881e-05	1.14198	MAI	CELPROC	glucose inhibited division protein	Cellular processes	Cell division
sll1484	ndbC	0.00242984	-0.403331	0.000829594	-0.722621	1.78143e-05	-0.934199	PSET	NADH	type 2 NADH dehydrogenase	Photosynthesis and respiration	NADH dehydrogenase
sll1545	gst1	0.00479738	-0.403701	0.046348	-0.262512	0.000209566	-0.354488	MAI	BSC	glutathione S-transferase	Biosynthesis of cofactors, prosthetic groups, and carriers	Thioredoxin, glutaredoxin, and glutathione
slr0341	NA	0.150658	-0.404214	0.0274442	-0.636516	0.441138	-0.217637	MAI	UNK	unknown protein	Unknown	0
slr1270	TolC	0.0155239	-0.404736	0.00377823	-0.742468	0.00028474	0.668905	MAI	HYP	periplasmic protein, function unknown	Hypothetical	0
sll1557	csm6	0.000643457	-0.405992	0.0278331	0.652634	1.335e-05	-0.769163	CBM	EM	succinyl-CoA synthetase alpha chain	Energy metabolism	TCA cycle
sll1880	NA	0.00482263	-0.406545	0.641166	-0.316162	0.00196539	0.585728	MAI	HYP	hypothetical protein	Hypothetical	0
slr0150	fed4	0.229305	-0.406834	0.0282873	-0.441235	0.693463	0.0832631	PSET	SEC	ferredoxin, petF-like protein, 2Fe-2S] plant-like	Photosynthesis and respiration	Soluble electron carriers
slr0652	hisA	0.000718618	-0.409607	0.448582	-0.753542	0.825082	0.0204641	CBM	AAB	phosphorybosilformimino-5-amino- phosphorybosil-4-imidazolecarboxamideisomerase	Amino acid biosynthesis	Aromatic amino acid family
sll0606	NA	0.0027822	-0.410057	0.00696691	-0.365156	0.759442	0.029205	MAI	HYP	hypothetical protein	Hypothetical	0
slr0982	rfbB	0.0349438	-0.41116	0.113417	-0.485533	0.00240656	-0.690723	CBM	TBP	probable polysaccharide ABC transporter ATP binding subunit	Transport and binding proteins	0
slr1202	lacF	0.00933356	-0.411916	#N/A	NA	0.0746846	-0.233594	CBM	TBP	permease protein of sugar ABC transporter	Transport and binding proteins	0
slr1596	cotA, pxcA	0.00889295	-0.412054	0.00248059	-0.526824	5.03719e-05	-0.709647	CBM	TBP	a protein in the cytoplasmic membrane involved in light-induced proton extrusion.	Transport and binding proteins	0
slr0355		0.226267	-0.412059	0.00786161	1.41152	6.54986e-05	2.06063	MAI	HYP	hypothetical protein
sll0756	NA	0.0101907	-0.412244	0.0513557	-0.616522	0.157969	0.15922	MAI	UNK	unknown protein	Unknown	0
slr1171	gpx1	0.0191865	-0.413325	0.0449269	0.451435	8.62724e-05	0.692294	MAI	BSC	glutathione peroxidase-like NADPH peroxidase,glutathione peroxidase	Biosynthesis of cofactors, prosthetic groups, and carriers	Thioredoxin, glutaredoxin, and glutathione
slr1123	spoR, gmk	0.000104046	-0.41398	0.543776	-0.289393	5.57577e-07	-1.08707	MAI	PPNN	guanylate kinase	Purines, pyrimidines, nucleosides, and nucleotides	Purine ribonucleotide biosynthesis
slr0300	NA	0.272864	-0.414776	0.000398226	0.712344	0.00163388	0.669206	MAI	HYP	hypothetical protein	Hypothetical	0
slr1034	ycf41	0.0349964	-0.414799	0.0286319	-0.532785	0.000102858	-1.09052	MAI	HYP	hypothetical protein YCF41	Hypothetical	0
sll0753	folD	0.00503848	-0.415819	0.0024651	-0.529542	0.000300887	-0.362697	MAI	BSC	FolD bifunctional protein	Biosynthesis of cofactors, prosthetic groups, and carriers	Folic acid
sll1570	NA	0.0593672	-0.416554	0.0397892	-0.342118	0.0261317	-0.384264	MAI	UNK	unknown protein	Unknown	0
sll0544	NA	0.0671629	-0.416623	0.271868	0.229762	0.00992027	0.172552	MAI	HYP	hypothetical protein	Hypothetical	0
slr1343	NA	0.2553	-0.417547	0.0125761	-0.371595	0.0575864	-0.644403	MAI	HYP	hypothetical protein	Hypothetical	0
sll0208	Ado	0.00381899	-0.41792	0.000177934	-1.14928	0.000378844	-0.452122	MAI	HYP	hypothetical protein	Hypothetical	hydrocarbon biosynthesis
sll1426	NA	0.00430577	-0.421714	#N/A	NA	0.0666781	-0.311793	MAI	UNK	unknown protein	Unknown	0
sll5042	NA	0.0115809	-0.421809	0.692643	0.749515	4.11166e-05	-1.18188	MAI	OTHER	probable sulfotransferase	Other categories	Other
slr0948	NA	0.00147988	-0.422046	0.136605	-0.769594	4.30433e-05	-0.643898	MAI	HYP	hypothetical protein	Hypothetical	0
sll0070	cas7	0.188072	-0.422351	0.0344061	-0.317717	0.0231602	0.540721	MAI	PPNN	phosphoribosylglycinamide formyltransferase	Purines, pyrimidines, nucleosides, and nucleotides	Purine ribonucleotide biosynthesis
sll1092	NA	0.113429	-0.423352	0.515075	0.139534	5.2838e-05	-0.449544	MAI	HYP	hypothetical protein	Hypothetical	0
slr1495	NA	0.0298308	-0.424265	0.459807	0.144769	0.00344985	0.542972	MAI	HYP	hypothetical protein	Hypothetical	0
slr0757	kaiB1	0.0205157	-0.426784	0.000228309	-0.639368	0.000253236	-0.696876	MAI	CELPROC	circadian clock protein KaiB homolog	Other categories	Other
sll1233	NA	0.0032733	-0.428523	0.00120109	-0.593255	6.11677e-06	-1.19585	MAI	HYP	hypothetical protein	Hypothetical	0
sll0045	sps, spsA	0.0080652	-0.42949	0.072358	0.366418	0.00070839	0.586715	GLM	SUGMET	sucrose phosphate synthase	Energy metabolism	Sugars
sll0320	rnd	0.000161262	-0.429584	0.370998	-0.124192	0.000653845	-0.270905	MAI	TRANSCR	probable ribonuclease D	Transcription	Degradation of RNA
sll0507	rfrO	0.140505	-0.429761	0.0149	-0.423749	0.00163216	-0.807575	CBM	TBP	probable cation transporter	Transport and binding proteins	0
sll0998	rbcR, ycf30, lysR	0.0115079	-0.429855	0.0152852	-0.423329	0.000196075	-0.506954	MAI	RF	LysR family transcriptional regulator	Regulatory functions	activation of CBB gemnes
sll1750	ureC	0.00871526	-0.431334	0.0141802	-0.557797	0.000573169	-0.737664	MAI	CIM	urease alpha subunit	Central intermediary metabolism	Other
slr1398	NA	0.00124753	-0.433996	0.818074	-0.473613	0.0004769	-0.603366	MAI	UNK	unknown protein	Unknown	0
slr1099	ubiX	0.309919	-0.437846	#N/A	NA	0.104145	0.711007	MAI	BSC	3-octaprenyl-4-hydroxybenzoate carboxy-lyase	Biosynthesis of cofactors, prosthetic groups, and carriers	Menaquinone and ubiquinone
slr0333	NA	0.0340747	-0.438444	0.0238812	-0.557962	0.0074266	-0.253382	MAI	UNK	unknown protein	Unknown	0
slr1275	pilN	0.0100738	-0.439669	0.325344	-0.164322	0.0034039	-0.480456	MAI	HYP	hypothetical protein	Hypothetical	0
slr1919	NA	0.00779396	-0.440824	0.298823	0.157654	1.15487e-05	1.41312	MAI	HYP	hypothetical protein	Hypothetical	0
slr0773	csm6 (potential transcriptional regulator	0.0282189	-0.4413	0.00591346	-0.279491	0.032457	0.322974	MAI	HYP	hypothetical protein	Hypothetical	0
sll0227	ppiB, cdv1	0.00072741	-0.441516	0.0372816	-0.356624	0.0125095	-0.243899	RIB	TRNS	peptidyl-prolyl cis-trans isomerase B, periplasmic protein	Translation	Protein modification and translation factors
sll0088	sufR	0.276021	-0.442438	0.00227639	0.826392	0.00409302	1.10564	MAI	BSC	hypothetical protein/Iron uptake	Hypothetical	Fe-S cluster biosynthesis
sll1927	oppF, appD, appF	0.253799	-0.442736	0.013519	-0.461413	0.067606	-0.612254	CBM	TBP	ABC transporter ATP-binding protein	Transport and binding proteins	0
sll1521	flv1	6.53261e-05	-0.442787	0.16083	-0.232811	9.62427e-05	-0.336275	MAI	RF	flavoprotein	Photosynthesis - Other categories	Other
sll0184	sigC	0.0496114	-0.44626	0.699959	0.795573	0.0791329	0.299759	MAI	TRANSCR	group2 RNA polymerase sigma factor SigC	Transcription	RNA synthesis, modification, and DNA transcription
slr0569	NA	0.0180894	-0.446457	0.599691	-0.968125	0.741378	0.0207137	MAI	UNK	unknown protein	Unknown	0
slr0854	phrA, phr	0.00184688	-0.449657	0.0242633	-0.464513	0.0528627	0.196939	MAI	DNAREP	DNA photolyase	DNA replication, restriction, modification, recombination, and repair	0
slr1747	synTic55	0.977743	-0.450798	0.00270013	1.61953	0.0111488	5.02516	MAI	CELPROC	cell death suppressor protein Lls1 homolog	Cellular processes	Cell killing
slr0935	NA	0.165842	-0.451308	0.00077868	0.557345	0.0150301	0.474771	MAI	HYP	hypothetical protein	Hypothetical	0
slr1940	NA	0.000971521	-0.452405	0.00210102	-0.99469	2.01501e-05	-0.857616	MAI	HYP	periplasmic protein, function unknown	Hypothetical	0
sll1222	NA	0.00196373	-0.453678	0.000187375	0.994187	0.433002	0.0717704	MAI	HYP	hypothetical protein	Hypothetical	0
sll0498	NA	0.33277	-0.454775	0.070836	0.782763	0.170631	0.501099	MAI	HYP	hypothetical protein	Hypothetical	0
sll8002	NA	0.00628854	-0.455259	0.00663952	-0.732439	0.000229943	-0.70698	MAI	HYP	hypothetical protein	Hypothetical	0
slr1066	NA	0.00486266	-0.456986	0.291223	-0.255333	3.07026e-06	-1.90729	MAI	UNK	unknown protein	Unknown	0
sll0198	NA	0.042641	-0.456995	#N/A	NA	0.000590174	1.02766	MAI	HYP	hypothetical protein	Hypothetical	0
sll0207	rfbA	8.48847e-05	-0.458349	0.85588	-0.127974	0.145676	0.122055	LPB	CE	glucose-1-phosphate thymidylyltransferase	Cell envelope	Surface polysaccharides, lipopolysaccharides and antigens
sll0236	NA	0.0458048	-0.458401	0.00384839	-0.445389	0.0264055	-0.424365	MAI	UNK	unknown protein	Unknown	0
slr0001	NA	0.165844	-0.458565	0.777083	0.418619	0.0185683	0.348663	MAI	HYP	hypothetical protein	Hypothetical	0
sll1429	NA	0.0321813	-0.459598	0.0590453	-0.962785	5.46771e-06	-1.96868	MAI	UNK	unknown protein	Unknown	0
sll0709	llaI.2, llal.2	0.044505	-0.460199	0.002323	1.39359	0.000366466	-0.956351	MAI	DNAREP	putative endonuclease	DNA replication, restriction, modification, recombination, and repair	0
sll1696	NA	0.0172316	-0.461014	0.0972538	-0.141929	0.144023	0.140987	MAI	HYP	hypothetical protein	Hypothetical	0
sll1064	NA	0.000329172	-0.46169	0.00492629	-0.564685	0.000958903	-0.607251	MAI	HYP	hypothetical protein	Hypothetical	0
sll0554	ftrC	0.000636509	-0.461736	0.00832667	-0.995686	2.68131e-05	-0.684379	MAI	BSC	ferredoxin-thioredoxin reductase, catalytic chain	Biosynthesis of cofactors, prosthetic groups, and carriers	Thioredoxin, glutaredoxin, and glutathione
slr0646	pbp5	0.0105353	-0.462059	6.14965e-05	-1.98813	0.00187357	-0.594663	LPB	CE	penicillin-binding protein/probable D-alanyl-D-alanine carboxypeptidase (class C type 4)/endopeptodase activity	Cell envelope	Murein sacculus and peptidoglycan
slr7060	NA	0.0164467	-0.463262	0.456694	-0.141145	0.000416203	-1.11474	MAI	HYP	hypothetical protein	Hypothetical	0
slr1503	NA	0.000752896	-0.463605	0.229011	-0.192573	0.0398189	-0.61654	MAI	HYP	hypothetical protein	Hypothetical	0
slr0229	mmsB, tsr	0.0200775	-0.464878	0.00140799	-0.821733	0.0101756	-0.737824	CBM	EM	3-hydroxyisobutyrate dehydrogenase/tartronic semialdehyde reductase	Energy metabolism	Amino acids and amines
sll0676	NA	0.0103918	-0.465137	0.00355965	-0.895829	0.00596222	-0.510681	MAI	HYP	hypothetical protein	Hypothetical	0
slr0825	NA	4.84266e-05	-0.465453	0.0271287	-0.323427	0.00401319	-0.328973	MAI	OTHER	probable peptidase	Other categories	Other
slr0426	folE, gchL	0.000609253	-0.466294	0.000520414	-0.714725	6.9455e-07	-0.858199	MAI	BSC	GTP cyclohydrolase I	Biosynthesis of cofactors, prosthetic groups, and carriers	Folic acid
slr0541	NA	0.00152732	-0.466595	0.0516347	-0.533297	0.565962	0.0358631	MAI	OTHER	probable amidotransferase	Other categories	Other
sll0915	pqqE	0.000225942	-0.466688	0.0112313	-0.454612	0.00022115	-0.449256	MAI	OTHER	periplasmic protease	Other categories	Other
sll0914	NA	0.0894688	-0.466905	0.111402	-0.474418	0.00015418	-0.651473	MAI	UNK	unknown protein	Unknown	0
slr0946	arsC	0.0367552	-0.467252	0.000167295	-0.972618	0.00151619	-0.917205	MAI	OTHER	arsenate reductase	Other categories	Drug and analog sensitivity
slr0480	ycf46	0.0159065	-0.467325	0.000904725	0.499583	7.07056e-06	1.6503	MAI	HYP	hypothetical protein YCF46	Hypothetical	0
slr1189	NA	0.000303357	-0.468573	0.00345356	-0.717955	0.00139564	-0.727679	MAI	UNK	unknown protein	Unknown	0
sll0680	pstS1	0.163118	-0.469285	5.33543e-06	1.49861	2.84422e-06	-1.59881	CBM	TBP	phosphate-binding periplasmic protein precursor (PBP)	Transport and binding proteins	0
slr1944	NA	0.00263899	-0.469606	1.65422e-05	-1.59278	6.58777e-05	-0.777222	MAI	HYP	periplasmic protein, function unknown	Hypothetical	0
slr0746	stpA, ggpP	0.00410344	-0.471817	0.882357	-0.819785	0.000298913	-0.702653	MAI	OTHER	glucosylglycerolphosphate phosphatase	Other categories	Adaptations and atypical conditions
slr2080	NA	0.15791	-0.472054	0.0159382	0.514998	0.000660872	0.679429	MAI	HYP	hypothetical protein	Hypothetical	0
ssr2857	atx1	0.0199104	-0.472093	0.38439	0.153164	0.00627645	-0.260382	CBM	TBP	mercuric transport protein periplasmic component precursor,small soluble copper metallochaperone	Transport and binding proteins
slr0942	NA	0.00431336	-0.472548	0.0146595	-0.397981	0.00198332	-0.370526	GLM	SUGMET	alcohol dehydrogenase [NADP+]	Energy metabolism	Sugars
sll0781	NA	0.00677926	-0.472747	0.0111894	-0.717558	0.00367277	-0.431374	MAI	HYP	hypothetical protein	Hypothetical	0
ssl2874	NA	0.00155532	-0.474648	0.000189531	-0.766359	2.82942e-06	-0.858701	MAI	HYP	hypothetical protein	Hypothetical	0
sll0361	NA	0.0097033	-0.474776	0.828495	-0.239313	0.955138	0.000855748	MAI	HYP	hypothetical protein	Hypothetical	0
slr0065	NA	0.000959023	-0.474895	0.362619	-0.193187	0.0439151	-0.217896	MAI	HYP	hypothetical protein	Hypothetical	0
slr1194	NA	0.010903	-0.477243	3.5378e-05	-1.53733	3.85709e-05	-1.71243	MAI	HYP	hypothetical protein	Hypothetical	0
sll1892	NA	0.000120378	-0.479526	0.000137656	-1.61229	7.65742e-06	-1.07142	MAI	UNK	unknown protein	Unknown	0
slr2105	NA	0.000295324	-0.480823	0.0342895	-0.65137	4.99199e-06	-0.692592	MAI	HYP	hypothetical protein	Hypothetical	0
slr0915	trnfM, I-Ssp6803I	0.284172	-0.480907	0.00396342	0.539326	0.00242234	1.57861	MAI	DNAREP	putative endonuclease [encoded in trnfM-intron: 2791054 - 2791708]	DNA replication, restriction, modification, recombination, and repair	0
sll0420	ureB	0.0241294	-0.483967	0.00341765	-0.964332	0.00249362	-0.709061	MAI	CIM	urease beta subunit	Central intermediary metabolism	Other
sll0022	NA	0.00205328	-0.4846	0.0343589	-0.293336	2.72231e-05	-1.44147	MAI	UNK	unknown protein	Unknown	0
slr0984	rfbG	0.0133508	-0.484821	0.000618242	-0.624312	1.89533e-06	-0.82058	LPB	CE	CDP-glucose 4,6-dehydratase	Cell envelope	Surface polysaccharides, lipopolysaccharides and antigens
ssl0294	NA	0.0396388	-0.486671	0.865881	-0.367658	0.00272582	0.402208	MAI	HYP	hypothetical protein	Hypothetical	0
slr1799	NA	0.070604	-0.48804	0.00192954	1.12333	0.000678022	0.902855	MAI	HYP	hypothetical protein	Hypothetical	salt stress phenotype in the deletion mutant/putative Ser/Thr kinase
sll0418	NA	0.150336	-0.488141	0.385492	0.175624	0.0590209	0.873054	LPB	FA	2-methyl-6-phytylbenzoquinone methyltransferase	Fatty acid, phospholipid and sterol metabolism	0
slr0838	purM, purG	0.081408	-0.488167	0.0930318	-0.198642	0.0090132	-0.435914	MAI	PPNN	phosphoribosyl formylglycinamidine cyclo-ligase	Purines, pyrimidines, nucleosides, and nucleotides	Purine ribonucleotide biosynthesis
slr2059	fed9	0.00788691	-0.489815	0.731471	0.111189	0.00236451	-0.632754	PSET	SEC	iron-sulfur cluster binding protein homolog, [4Fe-4S] [4Fe-4S]	Photosynthesis and respiration	Soluble electron carriers
sll1371	sycrp1	0.000291819	-0.489827	0.00012283	-0.732619	1.82158e-07	-0.595054	MAI	RF	cAMP receptor protein, essential for motility	Regulatory functions	0
sll0923	epsB	7.49781e-05	-0.489945	0.0200846	-0.223782	2.02326e-05	-0.569596	MAI	UNK	unknown protein	Unknown	0
slr1603	NA	0.0159333	-0.490561	0.797938	-0.273932	0.0247678	0.376876	MAI	HYP	hypothetical protein	Hypothetical	0
sll1356	glgP	0.000471107	-0.490684	0.428238	0.871551	7.71198e-06	-0.901436	CBM	CIM	glycogen phosphorylase	Central intermediary metabolism	Polysaccharides and glycoproteins
slr0386	NA	0.00261763	-0.491976	0.275673	0.215813	0.0988998	0.100823	MAI	UNK	unknown protein	Unknown	0
sll1226	hoxH	0.00206942	-0.492158	0.050161	-0.731334	5.11507e-06	-1.38999	PSET	HYDR	hydrogenase subunit of the bidirectional hydrogenase	Other categories	Hydrogenase
slr0020	recG	0.0226641	-0.492452	0.140078	0.345495	0.689168	0.0941281	MAI	DNAREP	DNA recombinase	DNA replication, restriction, modification, recombination, and repair	0
slr0431	NA	0.00172464	-0.492859	1.41364e-05	-1.19245	0.000424262	-0.491967	MAI	HYP	hypothetical protein	Hypothetical	0
sll0094	hik37	0.0271089	-0.495901	0.0411746	0.69147	2.96288e-05	1.20312	MAI	RF	two-component sensor histidine kinase	Regulatory functions	0
slr0370	gabD, SSADH/SsaD	0.000785553	-0.495954	0.0384652	-0.279582	0.0513956	0.197205	CBM	EM	succinate-semialdehyde dehydrogenase (NADP+)	Energy metabolism	Amino acids and amines
slr0545	NA	0.19158	-0.496986	0.00172367	-0.915554	0.564608	-0.205323	MAI	HYP	hypothetical protein	Hypothetical	0
slr0835	moxR	1.37926e-05	-0.49874	0.93365	0.96499	0.0557115	0.159849	MAI	RF	MoxR protein homolog	Regulatory functions	0
slr0245	bcp	0.00150361	-0.498822	0.0168818	0.33326	0.00591766	-0.332141	MAI	OTHER	Histone deacetylase family protein	Other categories	Other
sll1189	glcE	0.00117145	-0.500919	0.00225898	-0.668173	0.000529544	-0.548464	CBM	EM	glycolate oxidase subunit GlcE	Energy metabolism	Glycolate metabolism
slr1811	NA	0.00545143	-0.501406	0.00309117	1.16721	0.265066	0.166416	MAI	HYP	hypothetical protein	Hypothetical	0
sll0708	ksgA	0.00387914	-0.502073	0.176811	-0.335241	0.687086	0.0550339	MAI	OTHER	dimethyladenosine transferase	Other categories	Drug and analog sensitivity
sll1224	hoxY	0.00150676	-0.503728	0.854296	0.347865	0.000680614	-1.7072	PSET	HYDR	hydrogenase subunit of the bidirectional hydrogenase	Other categories	Hydrogenase
slr1614	NA	0.108981	-0.505776	#N/A	NA	0.000277006	-2.37699	MAI	HYP	hypothetical protein	Hypothetical	0
slr0069	NA	0.0507211	-0.506912	0.0911384	-0.727277	0.566937	0.104514	MAI	UNK	unknown protein	Unknown	0
slr1437	NA	0.230399	-0.508345	0.000590797	-0.98669	1.58451e-05	-1.11324	MAI	UNK	unknown protein	Unknown	0
slr1032	NA	0.000905957	-0.509546	0.0966462	-0.342257	0.000259649	-0.609369	MAI	UNK	unknown protein	Unknown	0
slr1690	NA	0.0842781	-0.509967	0.141877	0.149749	0.00167609	1.02834	MAI	HYP	hypothetical protein	Hypothetical	0
slr2019	NA	0.10245	-0.510238	0.336269	0.19278	0.0223646	0.962414	CBM	TBP	ATP-binding protein of ABC transporter	Transport and binding proteins	0
sll0404	glcD1	5.73665e-05	-0.510678	0.00114483	-0.615768	3.19892e-06	-0.966034	CBM	EM	glycolate oxidase subunit GlcD	Energy metabolism	Glycolate pathway
slr0583	NA	0.01676	-0.511725	0.132968	-0.325173	0.00687346	-0.281528	LPB	CE	similar to GDP-fucose synthetase	Cell envelope	Surface polysaccharides, lipopolysaccharides and antigens
slr1116	NA	0.0059534	-0.512921	0.0037601	-1.52654	9.91856e-06	-0.8626	MAI	HYP	hypothetical protein	Hypothetical	0
sll0644	NA	0.00191926	-0.514286	0.00620136	-0.921951	6.42654e-05	-0.917112	MAI	OTHER	probable esterase	Other categories	Other
sll0902	argF	0.00166267	-0.514297	0.34087	-0.114623	0.00643242	0.270222	CBM	AAB	ornithine carbamoyltransferase	Amino acid biosynthesis	Glutamate family / Nitrogen assimilation
sll5080	NA	0.000213115	-0.515542	0.0303235	-0.7423	2.56017e-08	-1.01317	LHC	BSC	non-heme chloroperoxidase	Biosynthesis of cofactors, prosthetic groups, and carriers	Cobalamin, heme, phycobilin and porphyrin
sll0585	NA	0.00235813	-0.517596	0.0052252	-0.37242	0.0533782	-0.260719	MAI	HYP	hypothetical protein	Hypothetical	0
sll1218	ycf39	0.000183864	-0.51888	9.31877e-05	-0.569323	3.61647e-06	-0.793153	MAI	HYP	hypothetical protein YCF39	Hypothetical	0
slr8038	NA	0.69314	-0.520464	#N/A	NA	0.133975	(-)Infinity	MAI	WDPROT	WD-repeat protein	Other categories
slr0605	NA	1.87645e-06	-0.52091	0.00492756	-0.585832	2.96724e-05	-0.757946	MAI	HYP	hypothetical protein	Hypothetical	0
slr1324	hik23	0.0815268	-0.521604	0.00348569	0.462715	0.531363	0.175348	MAI	RF	two-component hybrid sensor and regulator	Regulatory functions	0
sll1433	NA	0.00211878	-0.522232	0.735186	-0.985735	0.00100618	-0.279821	MAI	HYP	hypothetical protein	Hypothetical	0
sll1897	NA	0.106041	-0.525513	0.0481967	-0.359175	0.0003005	0.994635	MAI	HYP	hypothetical protein	Hypothetical	0
slr1659	NA	0.0126231	-0.526062	8.83746e-05	-0.841928	0.421467	0.140424	MAI	HYP	hypothetical protein	Hypothetical	0
sll1023	sucC	5.62429e-05	-0.526685	0.0491558	0.255544	2.04071e-05	-0.624457	CBM	EM	succinyl-CoA synthetase beta chain	Energy metabolism	TCA cycle
sll1045	mutT	0.0797909	-0.527263	0.0247159	-0.433749	0.254102	0.0973652	MAI	DNAREP	mutator MutT protein	DNA replication, restriction, modification, recombination, and repair	0
sll0436	NA	0.0120177	-0.528496	0.767026	-0.132669	0.325642	0.115951	MAI	HYP	hypothetical protein	Hypothetical	0
slr1931	pilA8	0.0331239	-0.528718	0.019557	-0.642288	0.00288484	-0.537532	MAI	UNK	type 4 pilin-like protein	Unknown	0
slr0885	NA	0.0152707	-0.528753	0.000302458	0.471128	0.000492613	0.611094	MAI	HYP	hypothetical protein	Hypothetical	0
sll7063	csm6	0.0675068	-0.52907	0.0587769	-0.823812	0.000140567	-4.63071	MAI	CELPROC	CRISPR 2 III-A / hypothetical protein	Unknown	pSYSA plasmid
slr0780	NA	0.00168762	-0.529177	0.175021	-0.471645	0.00228582	-0.47933	MAI	HYP	hypothetical protein	Hypothetical	0
slr1287	NA	0.0147369	-0.531343	0.365467	0.787634	0.104644	-0.22746	MAI	HYP	hypothetical protein	Hypothetical	0
slr1658	NA	0.166912	-0.531852	0.0318997	-0.236917	0.943827	0.0357259	MAI	UNK	unknown protein	Unknown	0
sll1132	NA	0.00851921	-0.533639	0.673049	0.244932	0.00062461	-1.11423	MAI	UNK	unknown protein	Unknown	0
sll0501	NA	0.106804	-0.534659	0.0133732	-0.423742	0.965464	0.00518096	MAI	OTHER	probable glycosyltransferase	Other categories	Other
sll0419	NA	0.0015631	-0.53809	0.0860688	-0.818514	0.33408	0.128078	MAI	UNK	unknown protein	Unknown	0
sll0593	glk, GK	3.8642e-06	-0.539028	7.65057e-05	-0.749985	9.79163e-06	-0.687792	GLM	GLC	glucokinase	Energy metabolism	Glycolysis
sll1652	NA	0.000344244	-0.539645	0.000776221	-0.575161	9.75557e-05	-0.651729	MAI	HYP	hypothetical protein	Hypothetical	0
slr1203	NA	0.00316474	-0.540016	0.0127458	0.549528	0.00202544	0.537463	MAI	HYP	hypothetical protein	Hypothetical	0
slr0635	NA	0.000835344	-0.540748	0.726701	-0.396424	0.638805	0.0476853	MAI	HYP	hypothetical protein	Hypothetical	0
ssl0241	NA	0.0713034	-0.540992	0.181021	0.331614	1.9923e-06	2.0833	MAI	HYP	hypothetical protein	Hypothetical	0
sll0182	NA	0.00770727	-0.542449	0.872383	-0.414192	0.00045647	-0.897818	CBM	TBP	ABC transporter ATP-binding protein	Transport and binding proteins	0
slr1411	NA	1.42524e-06	-0.543772	0.078883	-0.24187	0.000870808	-0.478734	MAI	HYP	hypothetical protein	Hypothetical	0
slr2081	tyrA	0.00491888	-0.548695	0.0103846	-0.598479	0.00063016	-0.216906	CBM	AAB	prephenate dehydrogenase	Amino acid biosynthesis	Aromatic amino acid family
sll1486	NA	0.303569	-0.54911	0.0025236	-0.682784	0.0193411	-1.2878	MAI	HYP	hypothetical protein	Hypothetical	0
slr1095	NA	0.040236	-0.550467	3.29295e-05	1.79211	5.37255e-05	1.79135	MAI	HYP	hypothetical protein	Hypothetical	0								DOI:10.1371/journal.pone.0173251
sll0712	cysM	0.000398161	-0.551068	0.0107861	-0.463428	1.67012e-05	-0.49798	CBM	AAB	cysteine synthase	Amino acid biosynthesis	Serine family / Sulfur assimilation
sll1213	wcaG	1.25291e-05	-0.551097	0.00113532	-1.11499	1.54078e-08	-0.830797	LPB	CE	GDP-fucose synthetase	Cell envelope	Surface polysaccharides, lipopolysaccharides and antigens
sll0997	NA	0.172856	-0.553892	0.00572781	-1.37993	0.0226795	-0.879934	MAI	HYP	hypothetical protein	Hypothetical	0
sll1388	NA	0.000726191	-0.556383	0.0104161	-0.497684	0.432839	0.0601697	MAI	HYP	hypothetical protein	Hypothetical	0
sll6036	parA	0.0101877	-0.556484	#N/A	NA	0.00129868	-0.904781	MAI	OTHER	chromosome partitioning protein, ParA family	Other categories	Other
slr1753	NA	0.000734491	-0.557215	0.00389955	-0.614895	0.0595798	0.162801	MAI	HYP	hypothetical protein	Hypothetical	0
slr1150	NA	0.00388155	-0.557611	0.518761	-0.395826	0.00938871	-0.508196	MAI	UNK	unknown protein	Unknown	0
sll1446	rfrL	0.00835983	-0.558111	0.218326	-0.213419	0.00109473	0.782524	MAI	HYP	hypothetical protein	Hypothetical	0
slr2082	ctaDII	0.0912285	-0.559351	0.744761	0.717166	0.000395954	-1.27464	PSET	RTO	cytochrome c oxidase subunit I	Photosynthesis and respiration	Respiratory terminal oxidases
slr0525	chlM	0.00101087	-0.55978	0.419171	0.128456	8.93821e-05	-0.873914	LHC	BSC	Mg-protoporphyrin IX methyl transferase	Biosynthesis of cofactors, prosthetic groups, and carriers	Cobalamin, heme, phycobilin and porphyrin
slr1393	hik1	0.00575136	-0.559814	0.207569	-0.16972	3.39022e-07	-0.867696	MAI	RF	phytochrome-like protein, two-component sensor histidine kinase	Regulatory functions	0
slr1225	spkF, pknF	2.23903e-05	-0.562233	1.0822e-05	-1.35978	1.57716e-05	-0.851654	MAI	RF	serine/threonine kinase	Regulatory functions	0
slr1951	NA	0.00272847	-0.562299	0.238753	-0.181755	0.00581459	-0.382389	MAI	HYP	hypothetical protein	Hypothetical	0
slr0819	cutE, int	0.00504544	-0.565921	0.596087	0.284925	0.546587	0.129049	LPB	CE	apolipoprotein N-acyltransferase	Cell envelope	Membranes, lipoproteins, and porins
slr7083	NA	0.0319515	-0.566177	0.0338021	NA	9.885e-05	-1.37734	MAI	CELPROC	CRISPR 3 III-B/unknown protein	Unknown	pSYSA plasmid
sll1138	NA	0.000651527	-0.567388	0.0244655	0.268985	0.0555615	0.139779	MAI	HYP	hypothetical protein	Hypothetical	0
slr0216	cobP, cobU	0.00169335	-0.568432	0.000434621	-0.694475	0.000917157	-1.19233	LHC	BSC	bifunctional cobalamin biosynthesis protein CobP	Biosynthesis of cofactors, prosthetic groups, and carriers	Cobalamin, heme, phycobilin and porphyrin
slr0722	NA	1.13104e-06	-0.569289	0.0019191	-1.25888	0.00294159	-0.839311	MAI	HYP	hypothetical protein	Hypothetical	0
slr1890	bfrB	0.0322112	-0.571207	0.128519	0.18395	0.00093532	-0.542287	CBM	TBP	bacterioferritin	Transport and binding proteins	Fe transport and binding (ferrous iron)
slr0876	NA	0.00593751	-0.571529	0.268134	-0.115529	0.000120725	-0.443741	MAI	HYP	hypothetical protein	Hypothetical	0
sll5094	NA	0.00780852	-0.573673	0.00155337	-0.947921	0.000247655	-1.03888	MAI	OTHER	plasmid stabilization protein	Other categories	Other
sll1221	hoxF	0.000672284	-0.575711	0.00820943	-0.476595	8.29405e-07	-1.81005	PSET	HYDR	diaphorase subunit of the bidirectional hydrogenase	Other categories	Hydrogenase
sll0934	AroA2, DAHP	0.00260191	-0.576615	0.0047746	1.89423	9.25376e-07	1.37584	CBM	CCM	3-deoxy-7-phosphoheptulonate synthase	Amino acid biosynthesis	CO2 fixation
slr1971	NA	0.00682611	-0.576637	0.000129374	1.94532	0.045782	-0.318972	MAI	HYP	hypothetical protein	Hypothetical	0
slr1739	psb28-2	0.108898	-0.576977	0.000168107	1.53939	0.000307762	1.44501	PSET	PSII	photosystem II 13 kDa protein homolog	Photosynthesis and respiration	Photosystem II
slr1347	ccaA	0.000197143	-0.577377	0.00108311	-0.773574	5.71278e-06	-1.13702	CBM	CCM	beta-type carbonic anhydrase localized in the carboxysome	Photosynthesis and respiration	CO2 fixation
sll0069	NA	6.43564e-05	-0.579663	0.00124719	-0.431779	0.00140102	-0.339928	MAI	HYP	hypothetical protein	Hypothetical
slr1183	NA	0.00313066	-0.579789	0.0112961	-0.784498	0.00571766	-0.819545	MAI	HYP	hypothetical protein	Hypothetical	0
sll0888	NA	0.000664589	-0.580463	0.0190399	0.357382	3.37328e-05	0.992631	MAI	HYP	hypothetical protein	Hypothetical	0
slr1888	NA	0.0177268	-0.584442	0.844053	-0.876376	0.340625	0.189743	MAI	OTHER	4-hydroxybutyrate coenzyme A transferase.	Other categories	Other
sll0295	NA	0.00288057	-0.585326	0.000265315	-1.21182	0.000703688	-0.910291	MAI	HYP	hypothetical protein	Hypothetical	0
sll0359	cyAbrB	0.00573354	-0.587014	9.50082e-05	-0.795427	0.000435632	-0.874518	MAI	RF	cyAbrB transcription factor bind to hoxEFUYH operon	Regulatory	0
slr6110	NA	0.00155094	-0.587482	0.109917	-0.138771	3.56326e-06	-1.61784	MAI	RF	putative signalling protein	Regulatory functions	0
slr1290	NA	0.0811743	-0.587623	0.0181708	-0.429129	0.00766195	0.864086	MAI	HYP	hypothetical protein	Hypothetical	0
ssl2667	nifU, synifU, cnfU, nfuA	0.0566828	-0.587876	1.54935e-05	NA	0.00145837	-0.757854	CBM	AAB	an assembly factor for iron-sulfur culsters	Amino acid biosynthesis	Glutamate family / Nitrogen assimilation
sll0736	NA	0.00625909	-0.588678	0.00469559	-1.55948	4.98688e-05	-1.13923	MAI	HYP	hypothetical protein	Hypothetical	0
sll1173	NA	0.00974531	-0.590304	0.00210356	-0.535153	0.00089832	-0.497795	MAI	HYP	hypothetical protein	Hypothetical	0
slr8023	NA	0.0023104	-0.590345	0.149845	-0.134285	0.012165	-0.256893	MAI	OTHER	probable esterase	Other categories	Other
sll0790	hik31	0.0171106	-0.590619	1.47531e-05	-1.56169	0.0235047	0.340975	MAI	RF	two-component sensor histidine kinase/ CopRS two-component sensor histidine kinase, copper resistance	Regulatory functions
sll0166	cobA/hemD, hemD	0.00233644	-0.591869	0.00438515	-0.666149	0.000418799	-0.782742	LHC	BSC	a fusion protein between uroporphyrinogen-III C-methyltransferase (CobA/CorA) and uroporphyrinogen-III synthase (HemD)	Biosynthesis of cofactors, prosthetic groups, and carriers	Cobalamin, heme, phycobilin and porphyrin
slr5051	NA	0.00684548	-0.592837	0.000163828	-1.62991	0.189695	0.0702666	MAI	UNK	unknown protein	Unknown	0
sll0740	NA	0.0557554	-0.594949	0.753897	0.345583	0.0653394	0.427655	MAI	HYP	hypothetical protein	Hypothetical	0
slr0699	NA	1.51276e-05	-0.595926	0.667375	NA	1.35192e-06	-1.95165	MAI	UNK	unknown protein	Unknown	0
slr0427	psbA2	1.036e-05	-0.597176	0.00253164	-0.823378	7.64967e-06	-1.1811	PSET	PSII	putative competence-damage protein	Cellular processes	Transformation
slr0402	NA	0.00217255	-0.597772	0.00441093	-1.72487	1.17716e-05	-1.49563	MAI	HYP	hypothetical protein	Hypothetical	0
sll0601	NA	0.00437242	-0.59947	0.000296544	-0.815938	0.00304692	-0.742185	CBM	AAB	nitrilase homolog	Amino acid biosynthesis	Glutamate family / Nitrogen assimilation
sll0444	NA	0.000874866	-0.600257	#N/A	NA	2.20178e-09	-1.4004	MAI	UNK	unknown protein	Unknown	0
slr1047	pleD	0.0300822	-0.600343	0.0687356	-0.354552	0.163234	-0.376257	MAI	HYP	hypothetical protein	Hypothetical	0
sll1865	pfbB, prfB	0.00448056	-0.60166	0.000832305	-0.912543	0.0196879	-0.28488	RIB	TRNS	peptide chain release factor 2	Translation	Protein modification and translation factors
sll0867	NA	0.415957	-0.604432	0.00209607	0.933168	0.0902072	0.672229	MAI	HYP	hypothetical protein	Hypothetical	0
slr1719	drgA, draG	0.000974497	-0.606715	0.00397632	-0.536125	0.00636493	-0.407682	MAI	OTHER	DrgA protein homolog	Other categories	Drug and analog sensitivity
sll1613	NA	0.00375193	-0.608246	0.00789174	-0.881942	0.00118698	-1.1036	MAI	UNK	unknown protein	Unknown	0
sll0400	NA	0.05358	-0.608268	0.107199	-0.348883	0.0275096	-0.864691	MAI	HYP	hypothetical protein	Hypothetical	0
sll1135	ahp	0.0066483	-0.608659	0.970631	-0.118953	0.000219701	-1.08862	MAI	UNK	unknown protein	Unknown	0
slr1230	NA	0.00881486	-0.609943	0.00896975	-0.652729	9.47856e-05	-1.26345	MAI	HYP	hypothetical protein	Hypothetical	0
slr0592	NA	0.0269883	-0.61008	0.00719473	-0.775128	4.35454e-05	-1.13627	MAI	HYP	hypothetical protein	Hypothetical	0
slr0689	NA	3.02759e-05	-0.610417	0.0439891	-0.658147	1.73126e-06	-1.39011	MAI	HYP	hypothetical protein	Hypothetical	0
sll5079	NA	0.000866898	-0.611462	0.000131722	-1.65589	9.70636e-06	-1.44161	MAI	OTHER	probable short chain dehydrogenase	Other categories	Other
slr1413	NA	0.000430423	-0.611561	0.0476776	0.444159	4.50577e-05	0.670215	MAI	HYP	hypothetical protein	Hypothetical	0
sll7044	parA	0.00855709	-0.613709	0.0118905	-0.691882	8.86998e-05	-1.40115	MAI	OTHER	plasmid partition protein ParA homolog	Other categories	Other
slr0387	nifS	0.00143741	-0.614017	0.00382695	0.71352	0.000700982	0.555212	CBM	AAB	cysteine desulfurase NifS	Amino acid biosynthesis	Glutamate family / Nitrogen assimilation
sll1308	NA	0.000472469	-0.615063	0.000715976	-0.844339	6.42229e-06	-1.0784	MAI	OTHER	probable oxidoreductase	Other categories	Other
slr1752	NA	0.178474	-0.615612	5.82437e-05	1.3922	0.861793	0.0893684	MAI	HYP	hypothetical protein	Hypothetical	0
slr1420	NA	0.0288568	-0.61626	0.140144	-0.25877	0.362682	0.135261	MAI	OTHER	probable sugar kinase	Other categories	Other
sll1383	suhB, ssyA	0.019285	-0.616561	0.546217	-0.86489	0.0010899	-0.301781	MAI	RF	probable myo-inositol-1(or 4)-monophosphatase	Regulatory functions	0
sll1461	NA	0.0148996	-0.617396	0.017189	0.619282	0.000409408	1.26257	MAI	HYP	hypothetical protein	Hypothetical	0
slr0756	kaiA	0.00202968	-0.617951	0.000124497	-0.997227	5.14451e-05	-0.732822	MAI	CELPROC	circadian clock protein KaiA homolog	Other categories	Other
slr0233	trxQ	0.00128632	-0.619396	0.0660645	-0.492878	0.000830271	-0.889512	MAI	BSC	thioredoxin (y-type)	Biosynthesis of cofactors, prosthetic groups, and carriers	Thioredoxin, glutaredoxin, and glutathione
slr0328	NA	0.0496669	-0.619573	0.018748	-0.458447	0.000710972	-0.562199	RIB	TRNS	low molecular weight phosphotyrosine protein phosphatase	Translation	Protein modification and translation factors
slr0891	amiA, amiC	0.0022171	-0.6208	0.000102393	-1.12574	3.99919e-05	-0.811404	LPB	CE	N-acetylmuramoyl-L-alanine amidase	Cell envelope	Murein sacculus and peptidoglycan
slr1233	frdA, sdhA	5.1235e-06	-0.620906	0.000650469	-0.885396	1.1423e-06	-0.857619	CBM	EM	succinate dehydrogenase flavoprotein subunit	Energy metabolism	TCA cycle
slr0556	ylmE	0.0066389	-0.622095	0.142201	-0.44623	0.0650913	-0.349573	MAI	HYP	hypothetical protein	Hypothetical	0
sll0023	NA	0.000217961	-0.622527	0.536808	-0.661893	0.000753901	-0.402201	MAI	HYP	hypothetical protein	Hypothetical	0
sll1479	pgl	0.00704882	-0.625272	0.020797	-0.537615	6.45274e-05	-0.700788	GLM	OPP	6-phosphogluconolactonase	Energy metabolism	Pentose phosphate pathway
slr1894	mrgA	0.00133566	-0.626037	0.00423578	-0.565155	0.000714972	-0.456493	MAI	TRANSL	probable DNA-binding stress protein	Translation	Nucleoproteins
sll5128	NA	0.00491242	-0.626347	0.0674493	-1.56623	2.49054e-05	-2.18314	MAI	UNK	unknown protein	Unknown	0
sll1200	NA	0.19458	-0.627953	#N/A	NA	0.00496551	-1.21937	MAI	HYP	hypothetical protein	Hypothetical	0
sll1532	NA	0.00446355	-0.628128	0.000265794	-0.897557	0.00168509	-0.911525	MAI	HYP	hypothetical protein	Hypothetical	0
slr1913	NA	0.0115861	-0.628487	0.00814841	-0.913979	0.00618747	-0.596623	MAI	HYP	hypothetical protein	Hypothetical	0
sll0269	NA	0.37439	-0.62873	#N/A	NA	0.00927395	-2.12108	MAI	HYP	hypothetical protein	Hypothetical	0
sll8004	NA	0.00887853	-0.629721	0.0380892	-0.885124	0.000788786	-0.877486	MAI	HYP	hypothetical protein	Hypothetical	0
sll1054	NA	0.0192748	-0.629909	0.00414684	-0.65199	8.52294e-06	-0.667065	MAI	HYP	hypothetical protein	Hypothetical	0
slr1564	sigF	0.0331059	-0.629993	0.40137	0.141327	4.88823e-05	1.39511	MAI	TRANSCR	group 3 RNA polymerase sigma factor	Transcription	RNA synthesis, modification, and DNA transcription
slr1143	NA	0.00905931	-0.631325	0.000565902	-0.639112	9.31721e-07	-0.745669	MAI	HYP	hypothetical protein	Hypothetical	0
sll0489	NA	0.00192907	-0.631403	0.344353	-0.268355	2.3473e-07	-1.01023	CBM	TBP	ATP-binding protein of ABC transporter	Transport and binding proteins	0
sll0412	NA	0.00409158	-0.634417	0.0481135	0.359526	0.21067	-0.202564	MAI	HYP	hypothetical protein	Hypothetical	2 transmembrane helices
slr0913	NA	0.00643879	-0.636249	5.67739e-05	-0.674666	3.37912e-05	-1.51246	MAI	UNK	unknown protein	Unknown	0
slr1617	NA	0.000154836	-0.63635	6.57788e-05	-0.496463	3.85198e-07	-1.06977	GLM	SUGMET	similar to UDP-glucose 4-epimerase	Energy metabolism	Sugars
slr1236	NA	0.0130311	-0.636783	0.022477	-0.658152	0.000166914	-0.693684	MAI	HYP	hypothetical protein	Hypothetical	0
sll1121	NA	0.00317306	-0.637302	0.0961753	-0.271873	0.0979888	-0.24012	MAI	HYP	hypothetical protein	Hypothetical	0
sll1651	NA	0.00237143	-0.638881	0.0953577	-0.477129	0.0234931	-0.364958	MAI	HYP	hypothetical protein	Hypothetical	0
slr0064	NA	0.00239097	-0.640194	0.138958	-0.543952	0.0456192	-0.293285	MAI	HYP	Putative RNA methyltransferase/hypothetical protein	Hypothetical	0
slr0565	SyndsbAB	0.00118467	-0.640413	0.0823176	0.138569	0.0389472	0.189169	MAI	HYP	hypothetical protein	Hypothetical	0
sll1182	petC3	4.18165e-05	-0.641139	0.00291179	-0.599878	0.00109143	-0.402173	PSET	CYTB6F	cytochrome b6-f complex alternative iron-sulfur subunit (Rieske iron sulfur protein)	Photosynthesis and respiration	Cytochrome b6/f complex
sll0838	pyrF	0.016758	-0.641394	0.0508425	-0.236988	0.9223	0.0104399	MAI	PPNN	orotidine 5' monophosphate decarboxylase	Purines, pyrimidines, nucleosides, and nucleotides	Pyrimidine ribonucleotide biosynthesis
sll1289	NA	0.048444	-0.647541	0.0182822	-0.378454	0.0550906	-0.332048	MAI	HYP	hypothetical protein	Hypothetical	0
slr0841	NA	0.000189956	-0.649008	1.52349e-05	-0.535849	0.00396453	-0.419909	MAI	UNK	periplasmic protein, function unknown	Unknown	0
sll8001	NA	9.91381e-05	-0.649052	4.95481e-06	-1.27336	7.16976e-06	-1.13494	MAI	HYP	hypothetical protein	Hypothetical	0
sll1773	pirA	0.0329592	-0.650562	0.983334	0.619973	0.0545977	0.470404	MAI	HYP	hypothetical protein	Hypothetical	0
slr1721	NA	0.00233222	-0.651457	0.207818	-0.127942	0.0651305	-0.282194	MAI	HYP	hypothetical protein	Hypothetical	0
slr1046	tatB	0.00892309	-0.651584	0.000618955	-1.11435	6.55429e-07	-1.94198	MAI	HYP	putative TatA protein	Hypothetical	TatB
sll1299	ackA	0.000639485	-0.651941	0.31247	0.153339	0.0950154	0.220516	CBM	EM	acetate kinase	Energy metabolism	Pyruvate and acetyl-CoA metabolism
sll1380	NA	1.28794e-06	-0.652342	0.085797	-0.314472	0.00184038	0.172635	MAI	HYP	periplasmic protein, function unknown	Hypothetical	0
sll0036	NA	5.74846e-06	-0.653878	0.0940498	0.736612	0.000163342	0.398972	MAI	HYP	hypothetical protein	Hypothetical	0
slr0448	sms, radA	0.0011571	-0.656561	#N/A	NA	0.000524814	-0.529256	MAI	DNAREP	DNA repair protein RadA	DNA replication, restriction, modification, recombination, and repair	0
slr0201	hdrB	0.241312	-0.657487	0.000208304	-0.699842	0.215103	-0.713677	MAI	OTHER	heterodisulfide reductase subunit B	Other categories	Other
sll0689	nhaS3, napA1	0.00933215	-0.658782	0.000249105	-1.21258	9.76044e-05	-1.4629	CBM	TBP	Na+/H+ antiporter	Transport and binding proteins	0
slr0670	usp2	0.000201039	-0.659856	9.48136e-06	-1.29629	5.09022e-07	-1.52323	MAI	HYP	hypothetical protein	Hypothetical	0
slr0163	pilC'	0.00193069	-0.660316	0.000421897	-0.56487	0.000313795	-0.843006	MAI	CELPROC	a part of pilC, pilin biogenesis protein, required for twitching motility	Cellular processes	Chemotaxis
ssl2009	NA	0.0825412	-0.660556	0.00358638	-0.829754	0.301592	-0.299905	MAI	HYP	hypothetical protein	Hypothetical	TM localized, transmembrane helice predicted
slr1772	NA	0.000257143	-0.660685	3.15831e-05	-1.52357	1.52308e-08	-2.08458	MAI	OTHER	probable hydrolase, periplasmic protein	Other categories	Other
sll1124	plpA, hik3	0.0491171	-0.661307	0.352384	0.114557	0.000726984	-1.11634	MAI	RF	two-component sensor histidine kinase, phytochrome-like protein	Regulatory functions	0
sll1913	NA	7.40254e-05	-0.66169	0.210837	0.245823	3.73333e-06	-0.752899	MAI	HYP	hypothetical protein	Hypothetical	0
slr5118	NA	6.76608e-05	-0.66416	0.426573	-0.67233	3.80032e-06	-1.25584	MAI	HYP	hypothetical protein	Hypothetical	0
slr1743	ndbB	0.000587719	-0.665962	0.089997	0.258977	0.000571947	0.60631	PSET	NADH	type 2 NADH dehydrogenase NdbB	Photosynthesis and respiration	NADH dehydrogenase
slr0477	purN	4.55048e-06	-0.668046	0.00092341	-0.522386	0.00132026	-0.213397	MAI	PPNN	phosphoribosylglycinamide formyltransferase	Purines, pyrimidines, nucleosides, and nucleotides	Purine ribonucleotide biosynthesis
sll1077	speB2, speB	0.507704	-0.669034	0.00139154	1.36261	0.621435	0.467743	CBM	EM	agmatinase	Energy metabolism	Amino acids and amines
sll1415	NA	0.0323579	-0.671123	0.00364116	-0.836969	0.268322	-0.209231	MAI	HYP	hypothetical protein	Hypothetical	0
sll7066	cas7	0.313599	-0.674211	0.0672773	-0.851217	0.0013879	-6.67523	MAI	CELPROC	CRISPR 2 III-A / hypothetical protein	Unknown	pSYSA plasmid
slr1661	NA	0.00162309	-0.677776	5.74658e-05	-2.23552	0.614162	0.064546	MAI	HYP	hypothetical protein	Hypothetical	0
slr8030	NA	2.42252e-06	-0.680652	0.986638	-0.131115	1.00893e-07	-1.9135	MAI	HYP	hypothetical protein	Hypothetical	0
slr1085	NA	0.0763526	-0.681792	0.00129296	-0.789658	0.00109005	-1.0753	MAI	OTHER	probable glycosyltransferase	Other categories	Other								DOI:10.1371/journal.pone.0173264
slr0634	NA	0.00130805	-0.683874	0.0870175	0.628992	0.0016378	0.335277	MAI	UNK	unknown protein	Unknown	0
sll1625	sdhB	0.000212747	-0.686508	5.78048e-05	-0.944573	1.53922e-07	-1.3226	CBM	EM	succinate dehydrogenase iron- sulphur protein subunit	Energy metabolism	TCA cycle
slr0688	NA	0.000593641	-0.688073	0.0604834	-0.142837	0.00030415	-1.03278	MAI	HYP	hypothetical protein	Hypothetical	0
sll1229	hik41	0.000312893	-0.688871	0.00380088	-0.582262	0.341028	0.12705	MAI	RF	two-component hybrid sensor and regulator	Regulatory functions	0
slr1613	NA	0.00266184	-0.690695	0.00093954	-0.397786	0.0051366	-0.401649	MAI	HYP	hypothetical protein	Hypothetical	0
sll6060	NA	0.000116566	-0.694996	0.000101306	-0.92879	3.35997e-05	-0.779412	MAI	OTHER	probable acetyltransferase	Other categories	Other
sll1929	comEC	0.218931	-0.695421	#N/A	NA	0.0146716	-3.41344	MAI	CELPROC	competence protein ComE	Cellular processes	Transformation
slr1572	NA	0.00448351	-0.695956	0.0234377	-0.492384	0.0180294	-0.289491	MAI	HYP	hypothetical protein	Hypothetical	0
slr1776	NA	0.00288697	-0.698994	0.428969	NA	0.000361905	-2.68662	CBM	TBP	high affinity sulfate transporter	Transport and binding proteins	0
sll0098	NA	0.00115407	-0.702959	0.00124432	1.11194	0.0551846	0.242465	MAI	HYP	hypothetical protein	Hypothetical	0
slr0186	leuA	0.000401583	-0.703306	0.000341746	0.778728	0.00621116	0.380865	CBM	AAB	2-isopropylmalate synthase	Amino acid biosynthesis	Branched chain family
ssr2755	NA	0.0530086	-0.704228	0.0467161	-0.424952	0.0961008	0.423654	MAI	HYP	hypothetical protein	Hypothetical	0
sll1614	pma1	0.0599805	-0.705433	0.00706561	-1.67574	0.00507455	-0.737697	CBM	TBP	cation-transporting P-type ATPase	Transport and binding proteins	0
slr0869	NA	3.42221e-06	-0.706953	0.891955	0.174759	2.39857e-09	-1.44747	MAI	HYP	hypothetical protein	Hypothetical	0
sll1981	ilvB, 2-OGDC/OgdA	0.00256728	-0.709082	0.00375484	-0.434392	0.00241373	0.147593	CBM	AAB	acetolactate synthase, 2-oxoglutarate decarboxylase	Amino acid biosynthesis	Branched chain family/TCA Cycle
slr5124	NA	0.0195385	-0.711548	0.115579	-0.789534	2.0353e-05	-1.69559	MAI	HYP	hypothetical protein	Hypothetical	0
slr1076	NA	4.00027e-05	-0.713664	2.82036e-05	-1.14314	6.17308e-06	-1.52986	MAI	OTHER	probable glycosyltransferase	Other categories	Other								DOI:10.1371/journal.pone.0173255
sll5050	NA	0.0142349	-0.714658	0.310891	-0.278759	0.872729	0.0732061	MAI	OTHER	probable glycosyltransferase	Other categories	Other
sll1220	hoxE	0.00012353	-0.71488	0.0661912	-0.451759	9.63299e-10	-1.903	PSET	HYDR	putative diaphorase subunit of the bidirectional hydrogenase	Other categories	Hydrogenase
slr1450	NA	0.127195	-0.715861	0.35617	-0.256255	0.155204	0.319092	MAI	UNK	unknown protein	Unknown	0
slr2123	NA	2.2201e-05	-0.718854	0.144803	-0.258429	0.000594389	-0.25228	MAI	OTHER	similar to D-3-phosphoglycerate dehydrogenase	Other categories	Other
sll1147	hik2	0.00474366	-0.719805	0.301318	-0.574162	0.012472	-0.914358	MAI	BSC	glutathione S-transferase	Biosynthesis of cofactors, prosthetic groups, and carriers	Thioredoxin, glutaredoxin, and glutathione
sll1692	NA	0.0212166	-0.722203	0.254127	0.137399	0.00168117	0.977387	MAI	HYP	hypothetical protein	Hypothetical	0
ssr0335	NA	0.000196231	-0.722607	0.000200876	-0.926387	0.00319699	-0.383682	MAI	UNK	unknown protein	Unknown	0
sll1031	ccmM	0.00013724	-0.727712	7.5285e-07	-1.42373	1.68801e-07	-1.61252	CBM	CCM	carbon dioxide concentrating mechanism protein CcmM, putative carboxysome structural protein	Photosynthesis and respiration	CO2 fixation
slr1519	rfrF, hglK	0.00257734	-0.728551	0.835205	0.131776	0.669007	0.0457601	MAI	HYP	hypothetical protein	Hypothetical	0
sll0596	NA	0.00385223	-0.729105	0.000105384	-0.867487	0.000782523	-0.990375	MAI	HYP	hypothetical protein	Hypothetical	0
sll0406	NA	0.250234	-0.729587	0.00835046	0.537887	0.00169112	1.02629	MAI	UNK	unknown protein	Unknown	0
ssr1552	NA	0.00756399	-0.732783	0.000238207	-0.925131	0.00243056	-1.00666	MAI	HYP	hypothetical protein	Hypothetical	0
slr0977	rfbA	7.8974e-05	-0.736003	0.00805106	-0.596675	0.00509395	-0.879249	CBM	TBP	ABC transporter, permease component	Transport and binding proteins	0
slr1114	NA	0.20066	-0.737861	0.00282101	-1.8277	0.0252607	-5.18805	MAI	HYP	hypothetical protein	Hypothetical	0
slr5119	NA	0.000144392	-0.743773	0.0056778	-0.685359	7.15024e-06	-1.34366	MAI	HYP	hypothetical protein	Hypothetical	0
slr0845	NA	0.00708605	-0.746279	0.000993693	1.51492	1.86927e-06	1.90313	MAI	HYP	hypothetical protein	Hypothetical	0
sll7062	csm6 (potential transcriptional regulator	0.00150147	-0.747743	0.00720388	-0.651725	2.0502e-06	-2.18038	MAI	CELPROC	CRISPR 2 III-A / hypothetical protein/(potential transcriptional regulator	Unknown	pSYSA plasmid
slr0420	NA	0.0731138	-0.748698	0.00175381	-1.86357	0.000129695	0.509942	MAI	HYP	hypothetical protein	Hypothetical	0
slr0728	NA	0.00369903	-0.749039	0.0150527	-1.32793	0.00360114	-0.471483	MAI	HYP	hypothetical protein	Hypothetical	0
sll0230	NA	0.000978462	-0.751669	0.0211543	-0.742721	0.00696994	-0.480145	MAI	HYP	hypothetical protein	Hypothetical	0
slr2016	pilA10	0.272373	-0.751727	0.0110352	-1.31825	0.000215295	-3.92432	MAI	UNK	type 4 pilin-like protein, essential for motility	Unknown	0
slr1067	galD, galE	2.25306e-05	-0.754081	3.70439e-05	-0.95589	1.07514e-07	-1.49363	GLM	SUGMET	UDP-glucose 4-epimerase	Energy metabolism	Sugars
ssl0385	NA	0.0270307	-0.755546	0.958292	-0.689158	0.239958	-0.352395	MAI	HYP	hypothetical protein	Hypothetical	0
sll1831	glcF	1.35259e-05	-0.75978	0.829426	-0.215487	6.06216e-06	-1.91226	CBM	EM	glycolate oxidase subunit, (Fe-S)protein	Energy metabolism	Glycolate pathway
slr0051	cas7	0.000130278	-0.763768	1.30988e-05	-1.92621	2.33985e-07	-1.94668	CBM	CCM	periplasmic beta-type carbonic anhydrase	Photosynthesis and respiration	CO2 fixation
sll1708	rre17, narL	0.000899247	-0.765819	0.173496	-0.28842	0.00392668	-0.508031	MAI	RF	two-component response regulator NarL subfamily	Regulatory functions	0
slr0889	NA	0.000339782	-0.769463	0.356643	1.21732	0.0377516	0.251906	MAI	HYP	hypothetical protein	Hypothetical	0
slr0713	tgt	0.0200913	-0.771336	0.0252555	0.681519	0.11294	0.279043	CBM	TS	tRNA-guanine transglycosylase	Translation	Aminoacyl tRNA synthetases and tRNA modification
slr2132	pta	0.000304203	-0.77192	0.00970261	0.633398	0.00120431	-0.60409	CBM	EM	phosphotransacetylase	Energy metabolism	Pyruvate and acetyl-CoA metabolism
slr0376	NA	0.000336153	-0.772219	6.48701e-05	-4.99337	5.54048e-09	-3.28528	MAI	HYP	hypothetical protein	Hypothetical
slr1501	NA	0.0049327	-0.772263	0.00315923	-0.965617	1.32334e-05	-1.64	MAI	OTHER	probable acetyltransferase	Other categories	Other
sll1359	NA	0.0109624	-0.772566	#N/A	NA	9.33285e-06	-3.54728	CBM	EM	Formate dehydrogenase/unknown protein	Energy metabolism/Unknown	0
slr0210	hik9	0.195173	-0.774264	#N/A	NA	0.0127279	-0.518927	MAI	RF	two-component sensor histidine kinase	Regulatory functions	0
slr2025	NA	0.0111556	-0.776422	1.74108e-06	-2.17859	0.100567	-0.263433	MAI	HYP	hypothetical protein	Hypothetical	0
sll0368	pyrR	0.00113206	-0.781409	0.00089867	-0.521134	0.00276065	-0.415477	MAI	PPNN	uracil phosphoribosyltransferase	Purines, pyrimidines, nucleosides, and nucleotides	Interconversions and salvage of nucleosides and nucleotides
slr0904	comM	5.19924e-06	-0.783678	0.00250826	-0.348719	7.95142e-05	-0.622681	MAI	CELPROC	competence protein ComM homolog	Cellular processes	Transformation
sll1212	rfbD, gmd	0.000236658	-0.784206	7.13748e-05	-1.16674	4.02932e-07	-1.12799	GLM	SUGMET	GDP-mannose 4,6-dehydratase	Energy metabolism	Sugars
sll0312	appB	4.1213e-05	-0.784821	0.0899901	-0.348999	0.000147538	-0.671653	CBM	TBP	probable oligopeptides ABC transporter permease protein	Transport and binding proteins	0
slr0439	NA	2.1149e-05	-0.78602	0.398049	-0.229715	4.36242e-05	-0.849314	MAI	UNK	unknown protein	Unknown	0
sll1223	hoxU	0.00489928	-0.786053	0.0218847	-0.722446	1.46732e-06	-2.08101	PSET	HYDR	diaphorase subunit of the bidirectional hydrogenase	Other categories	Hydrogenase
sll0174	NA	0.217318	-0.787803	0.0016391	-0.718924	0.0522768	0.852723	MAI	HYP	hypothetical protein	Hypothetical	0
sll0007	NA	0.0615142	-0.788841	0.838662	0.212297	0.00240259	0.373135	MAI	HYP	hypothetical protein	Hypothetical	0
sll7065	TIGR03986	0.00459091	-0.795735	0.42332	NA	6.28292e-05	-5.56721	MAI	CELPROC	CRISPR 2 III-A / hypothetical protein	Unknown	pSYSA plasmid
sll1825	NA	8.06618e-05	-0.805316	0.0171178	-0.886812	0.00103437	-0.35893	MAI	HYP	hypothetical protein	Hypothetical	0
slr0544	ftsE	0.0466504	-0.806009	0.0456614	0.824396	0.00805164	1.13821	CBM	TBP	ATP-binding protein of ABC transporter	Transport and binding proteins	0
slr0114	NA	0.00255019	-0.808032	0.0111528	1.1273	0.184879	0.186565	MAI	UNK	putative PP2C-type protein phosphatase	Unknown	0
slr1616	NA	1.58508e-05	-0.80938	0.000205597	-0.937146	1.7771e-07	-1.18322	MAI	UNK	unknown protein	Unknown	0
slr1610	NA	0.00052526	-0.813621	0.0036518	-0.627349	3.39291e-05	-1.018	MAI	OTHER	putative C-3 methyl transferase	Other categories	Other
slr1615	rfbE	0.000479135	-0.813732	3.2695e-06	-0.666674	1.40015e-05	-0.831833	LPB	CE	perosamine synthetase	Cell envelope	Surface polysaccharides, lipopolysaccharides and antigens
ssr0693	NA	0.000101363	-0.815921	0.000102008	-1.59974	5.92316e-09	-1.18312	MAI	UNK	unknown protein	Unknown	0
slr0317	NA	0.118712	-0.817441	0.00014879	-0.644133	0.000415336	-2.5334	MAI	HYP	hypothetical protein	Hypothetical	0
sll0216	NA	6.62921e-05	-0.8186	0.000547569	-0.75453	1.87532e-05	-0.855942	MAI	HYP	hypothetical protein	Hypothetical	0
sll1032	ccmN	0.000498871	-0.818793	0.00899033	-1.47284	6.03291e-06	-1.74088	CBM	CCM	carbon dioxide concentrating mechanism protein CcmN, putative carboxysome assembly protein	Photosynthesis and respiration/Other categories	CO2 fixation
sll1573	NA	0.0873601	-0.82081	0.0320007	0.526913	0.182522	0.446344	MAI	HYP	hypothetical protein	Hypothetical	0
slr6012	NA	4.28919e-05	-0.823589	0.503909	-0.631229	2.37088e-07	-1.86719	MAI	UNK	unknown protein/pSYSX/ATP binding/ATPase (BLAST)	Unknown	1 transmembrane domain
sll1036	NA	0.000679398	-0.82392	0.428659	-0.679728	0.0211784	-0.330654	MAI	HYP	hypothetical protein	Hypothetical	0
ssl0258	NA	0.00472202	-0.825731	#N/A	NA	0.000170353	-1.06011	MAI	HYP	hypothetical protein	Hypothetical	0
slr0388	NA	0.0422803	-0.82588	0.127497	-0.433581	0.0033949	-1.0681	MAI	HYP	hypothetical protein	Hypothetical
slr7041	cas7	0.0704581	-0.828095	0.012475	-0.517315	0.00883118	-0.743945	MAI	OTHER	probable growth inhibitor, PemK-like protein	Other categories	Other
slr0985	rfbC	0.00103178	-0.829738	0.0044355	-1.62959	1.63943e-05	-1.24781	LPB	CE	dTDP-4-dehydrorhamnose 3,5-epimerase	Cell envelope	Surface polysaccharides, lipopolysaccharides and antigens
sll1886	NA	0.00348057	-0.831268	0.0177062	-1.1852	1.3186e-05	-1.54635	MAI	HYP	hypothetical protein	Hypothetical	0
ssl2595	hliB	0.000109745	-0.831426	0.0424603	-0.313652	0.000293085	-0.647061	MAI	HYP	hypothetical protein	Hypothetical	0
slr1087	NA	0.000145855	-0.831821	0.0182781	-1.14525	6.1595e-05	-1.07472	MAI	HYP	hypothetical protein	Hypothetical	0								DOI:10.1371/journal.pone.0173265
slr2047	psiH, phoH	0.000689491	-0.835827	0.289012	-0.284658	1.80429e-05	-0.816449	MAI	OTHER	PhoH like protein	Other categories	Adaptations and atypical conditions
ssr2317	NA	0.044873	-0.836554	0.0254535	-0.342386	0.0133385	-0.861148	MAI	UNK	unknown protein/ toxin-antitoxin sytsem (slr1383-ssr2317 respectively)	Unknown	toxin-antitoxin sytsem (slr1383-ssr2317 respectively)
sll1242	ccr-1	8.556e-05	-0.838071	0.139678	-0.344366	1.50995e-06	-1.13659	MAI	HYP	hypothetical protein	Hypothetical	0
sll0529	NA	4.32246e-05	-0.841461	0.000147359	-1.64879	3.0963e-05	-0.916321	MAI	HYP	hypothetical protein	Hypothetical	0
slr0023	NA	0.0613312	-0.842767	0.0757438	0.713663	0.427382	0.158154	MAI	UNK	unknown protein	Unknown	0
sll0567	fur	0.000448679	-0.843368	0.000924214	-0.811528	5.32558e-05	-0.891129	MAI	RF	ferric uptake regulation protein	Regulatory functions	0
slr0821	NA	0.00199597	-0.844015	0.0380697	0.222232	0.0297266	0.415271	MAI	HYP	hypothetical protein	Hypothetical	0
ssr1256	NA	0.0155934	-0.849517	0.0134873	-0.811212	6.42031e-05	-0.88392	MAI	HYP	hypothetical protein	Hypothetical	0
slr1958	NA	0.00123856	-0.852936	0.00199422	-0.411716	1.5391e-05	-0.587121	MAI	UNK	unknown protein	Unknown	0
ssl1328	NA	2.72112e-05	-0.853078	0.000331042	-1.57159	0.175849	0.178705	MAI	HYP	hypothetical protein	Hypothetical
slr1448	cscK	0.000201734	-0.857195	0.376344	-0.239866	0.239775	0.0914114	GLM	SUGMET	fructokinase	Energy metabolism	Sugars
slr6101	NA	0.00497136	-0.859557	0.0326553	-0.528784	0.296236	0.311332	MAI	HYP	hypothetical protein	Hypothetical	0
ssr1765	NA	0.00364381	-0.860784	0.962975	-0.639449	0.636687	0.0393731	MAI	HYP	hypothetical protein	Hypothetical	toxin-antitoxin sytsem (ssr1766-ssr1765 respectively)
sll0443	NA	1.24414e-05	-0.8611	0.00643324	-0.537757	4.88748e-07	-1.4009	MAI	UNK	unknown protein	Unknown	0
sll1030	ccmL	1.30262e-05	-0.863588	1.88147e-05	-1.36748	1.32573e-05	-1.12153	CBM	CCM	carbon dioxide concentrating mechanism protein CcmL, putative carboxysome assembly protein	Photosynthesis and respiration	CO2 fixation
slr7094	NA	0.00489986	-0.864978	0.001742	-2.93768	1.53352e-05	-2.74613	MAI	HYP	hypothetical protein	Hypothetical	0
sll1601	NA	0.0246268	-0.868635	0.0147386	-0.543982	0.0213349	-0.467761	MAI	HYP	hypothetical protein	Hypothetical	0
sll1174	NA	0.0109869	-0.871659	0.021953	-0.413714	9.46175e-05	-0.819573	MAI	UNK	unknown protein	Unknown	0
slr1218	ycf39	3.29404e-05	-0.872086	0.535255	-0.381556	0.0494098	0.154827	MAI	HYP	hypothetical protein YCF39	Hypothetical	0
slr1968	NA	0.000920046	-0.87781	0.000815042	-0.749196	0.000824604	-0.693852	MAI	UNK	unknown protein	Unknown	0
ssr1766	NA	0.000420131	-0.887653	0.00319224	-0.9887	0.00359034	-0.562275	MAI	HYP	hypothetical protein	Hypothetical	0
slr1100	NA	0.000560393	-0.899219	0.000747883	0.742127	0.491141	0.0700137	MAI	HYP	hypothetical protein	Hypothetical	0
sll2015	NA	0.187773	-0.902399	1.1217e-05	1.72962	0.0465953	2.73023	MAI	HYP	hypothetical protein	Hypothetical	0
slr1077	gumH	0.00142619	-0.905856	0.00044501	-1.71654	1.65441e-05	-1.44198	MAI	OTHER	probable glycosyltransferase	Other categories	Other								DOI:10.1371/journal.pone.0173257
slr2013	NA	0.0350516	-0.90899	0.00344041	-0.41223	0.0511912	-0.754195	MAI	HYP	hypothetical protein	Hypothetical	0
slr0207	NA	0.000585825	-0.910034	0.203412	-0.451946	0.000211733	0.571878	MAI	HYP	hypothetical protein	Hypothetical	0
slr1639	smpB	0.0264878	-0.912192	0.260289	-0.159749	0.0102787	0.501707	MAI	OTHER	SsrA-binding protein	Other categories	Other
slr6016	NA	0.0016871	-0.91651	0.016557	-0.671872	4.38764e-07	-2.5302	MAI	UNK	unknown protein	Unknown	0
slr1072	rfbD, yefA	0.0135353	-0.920177	0.000234684	-1.42132	3.02359e-05	-1.83544	LPB	CE	GDP-D-mannose dehydratase	Cell envelope	Surface polysaccharides, lipopolysaccharides and antigens								DOI:10.1371/journal.pone.0173266
sll1237	hemK	0.030254	-0.920676	#N/A	NA	0.0197633	-0.731819	LHC	BSC	N(5)-glutamine methyltransferase	Biosynthesis of cofactors, prosthetic groups, and carriers	Cobalamin, heme, phycobilin and porphyrin
sll7006	NA	0.000946898	-0.922639	0.00543666	1.23328	0.000626329	-3.31341	MAI	UNK	unknown protein	Unknown	0
slr0459	NA	0.00152252	-0.922834	0.040087	-0.791969	0.000120103	-0.713702	MAI	HYP	hypothetical protein	Hypothetical	0
sll1029	ccmK, ccmK1	0.0261667	-0.927022	8.81935e-06	-1.32162	0.0123365	-1.22369	CBM	CCM	carbon dioxide concentrating mechanism protein CcmK	Photosynthesis and respiration	CO2 fixation
slr6015	NA	0.000407527	-0.928619	0.0221279	-0.818163	2.23162e-06	-2.07399	MAI	UNK	unknown protein	Unknown	pSYSX/downregulated in ndbC mutant
slr1980	NA	0.0181023	-0.928735	#N/A	NA	0.160996	-0.568894	MAI	UNK	unknown protein	Unknown	0
slr0664	NA	2.42321e-05	-0.934393	0.0233065	-0.731364	0.249002	0.131884	MAI	HYP	hypothetical protein	Hypothetical	0
slr1134	NA	0.0197642	-0.936257	0.406704	-0.682783	0.0976648	0.360023	MAI	DNAREP	mutator MutT homolog	DNA replication, restriction, modification, recombination, and repair	0
slr1826	NA	0.000102606	-0.93851	0.001067	-0.511578	7.09322e-05	-0.688958	MAI	HYP	hypothetical protein	Hypothetical	0
sll0096	NA	0.000398693	-0.940847	0.0463627	-0.729988	0.000137154	-1.31502	MAI	HYP	hypothetical protein	Hypothetical	0
slr1113	NA	0.000491146	-0.941003	0.0151821	0.841122	0.000180052	-2.11137	CBM	TBP	ATP-binding protein of ABC transporter	Transport and binding proteins	0
slr0596	NA	0.000717315	-0.941231	0.00522187	-1.17692	5.50588e-05	-1.39845	MAI	HYP	hypothetical protein	Hypothetical	0
sll0063	NA	0.00184323	-0.942364	0.109612	-0.487458	0.00194023	-1.02264	MAI	HYP	hypothetical protein	Hypothetical	0
sll0672	pacL	4.22391e-05	-0.946304	0.000440943	-0.841983	2.86249e-07	-1.37804	CBM	TBP	cation-transporting p-type ATPase PacL	Transport and binding proteins	0
slr1822	nth	0.00211028	-0.952459	0.054523	-0.274934	0.110173	-0.282391	MAI	DNAREP	endonuclease III	DNA replication, restriction, modification, recombination, and repair	0
slr0740	NA	0.000507345	-0.954013	0.390319	0.169186	0.0353404	0.377547	MAI	HYP	hypothetical protein	Hypothetical	0
slr0378	NA	0.00254867	-0.954683	0.000111802	-1.71742	2.01554e-05	-1.99135	MAI	OTHER	similar to 7-beta-(4-carbaxybutanamido)cephalosporanic acid acylase	Other categories	Drug and analog sensitivity
slr0184	NA	7.0768e-06	-0.955261	0.205578	-0.217111	0.000363231	0.466244	MAI	UNK	unknown protein	Unknown	0
sll1516	NA	0.0554272	-0.961661	0.0041028	-1.16162	0.121399	-0.61653	MAI	HYP	hypothetical protein	Hypothetical	0
slr1037	rre10	0.000412847	-0.96191	0.000171886	-0.531488	0.000333803	-1.02532	MAI	RF	two-component response regulator CheY subfamily	Regulatory functions	0
slr0078	NA	0.0303574	-0.962404	#N/A	NA	0.0103336	-0.836254	MAI	OTHER	putative 6-pyruvoyl tetrahydrobiopterin synthase	Other categories	Other
sll1239	NA	2.40533e-07	-0.962753	0.0963735	-0.365685	1.03882e-08	-2.05803	MAI	UNK	unknown protein	Unknown	0
slr0983	rfbF	3.53319e-07	-0.963185	0.00045874	-0.914416	1.4876e-08	-1.51652	LPB	CE	glucose-1-phosphate cytidylyltransferase	Cell envelope	Surface polysaccharides, lipopolysaccharides and antigens
sll1900	act	4.74661e-05	-0.967496	0.901761	0.118344	0.0124365	-0.359625	MAI	OTHER	acetyltransferase	Other categories	Other
sll1489	cpmA	0.0275155	-0.968358	0.0778448	-0.275433	0.0352862	0.439629	MAI	OTHER	circadian phase modifier CpmA homolog	Other categories	Other
slr1628	NA	0.00157962	-0.970894	0.0266926	-0.535432	0.00133359	-0.296526	MAI	HYP	hypothetical protein	Hypothetical	0
slr1119	NA	0.232958	-0.971417	0.00120976	1.98518	0.0461923	4.78408	MAI	HYP	hypothetical protein	Hypothetical	0
sll6017	NA	0.000132862	-0.971582	0.00261462	-0.935897	6.52141e-06	-1.1267	MAI	HYP	hypothetical protein	Hypothetical	0
sll7089	cmr3	5.50673e-05	-0.997482	0.0648752	-0.318712	1.81504e-06	-2.21827	MAI	CELPROC	CRISPR 3 III-B/unknown protein	Unknown	pSYSA plasmid
slr1409	NA	0.000766697	-0.997511	3.1268e-06	-2.23856	1.7105e-06	-2.02202	MAI	WDPROT	periplasmic WD-repeat protein	Other categories
slr1410	NA	8.4073e-06	-1	3.35623e-08	-2.22419	1.69623e-07	-2.06879	MAI	WDPROT	periplasmic WD-repeat protein	Other categories
sll1028	ccmK, ccmK2	0.0380667	-1.00171	0.0136381	-1.78215	0.0334796	-1.15225	CBM	CCM	carbon dioxide concentrating mechanism protein CcmK	Photosynthesis and respiration	CO2 fixation
sll0788	copM	0.0101149	-1.00668	#N/A	NA	0.638805	0.092952	MAI	HYP	hypothetical protein/copper efflux system/CopMRS	Hypothetical
slr1583	NA	0.00493585	-1.00707	0.00126332	1.38199	0.000116326	1.55915	MAI	HYP	hypothetical protein	Hypothetical	0
sll7090	cmr2, cas10	0.000116475	-1.01077	0.586379	-0.67857	5.26909e-07	-2.20609	MAI	CELPROC	CRISPR 3 III-B/unknown protein	Unknown	pSYSA plasmid
slr0618	cobQ, cbiP	0.026209	-1.01341	0.000438622	0.847819	0.383047	0.158204	LHC	BSC	cobyric acid synthase	Biosynthesis of cofactors, prosthetic groups, and carriers	Cobalamin, heme, phycobilin and porphyrin
slr7073	NA	0.00398802	-1.01449	7.9007e-05	-1.89623	0.0102638	-0.239513	MAI	CELPROC	CRISPR 2 III-A / hypothetical protein	Hypothetical	pSYSA plasmid
slr1084	NA	0.0087117	-1.01747	0.0005061	-1.36211	0.00262823	-0.807106	MAI	UNK	unknown protein	Unknown	0								DOI:10.1371/journal.pone.0173259
sll0647	NA	0.0361241	-1.01908	0.379804	-0.13423	0.345212	0.122515	MAI	UNK	unknown protein	Unknown	0
slr1245	NA	0.30999	-1.02081	0.0901644	NA	0.0436196	-3.5478	MAI	RF	transcriptional regulator	Regulatory functions	0
[truncated: 149 more rows]

## Sheet: SupplementaryTable2
Supplementary Table 2. Summary of proteins quantified in autotrophically (LC) grown Synechocystis cells inoculated from high carbon (HC) adapted pre-cultures (AT_HC_LC) and low carbon (LC) adapted preculture (AT_LC_LC). AT_LC_LC cells were used as a reference to indicate up- and downregulation of proteins. Bold font indicates Annova p value < 0.05.
Accession	gene name	Pep (quant)	Anova (p)AT_HC vs AT_LC	Log2(FC) AT_HC_LC vs AT_LC_LC	Description
slr0288	#N/A	35 (34)	8.62063e-08	-2.9506	glutamate--ammonia ligase
sll7069	#N/A	2 (2)	0.0035715	-2.25144	hypothetical protein
slr7023	#N/A	3 (3)	0.0194998	-2.02533	hypothetical protein
sll0055	prp3	5 (5)	0.0149741	-1.99095	processing protease
sll7063	#N/A	3 (3)	0.00105458	-1.51811	unknown protein
slr6042	czcB, copB	4 (4)	0.0136914	-1.39873	probable cation efflux system protein, czcB homolog
sll7089	cmr4	16 (16)	0.000510364	-1.22009	unknown protein
sll1453	nrtC	18 (17)	2.32931e-05	-1.21002	nitrate/nitrite transport system ATP-binding protein
sll0783	#N/A	3 (3)	3.83451e-05	-1.19307	unknown protein
sll7086	cmr6	8 (8)	0.000335851	-1.18152	unknown protein
slr6014	#N/A	14 (14)	0.00156929	-1.17942	unknown protein
sll7070	#N/A	3 (3)	0.0335168	-1.17549	unknown protein
sll7085	#N/A	25 (24)	0.000775582	-1.17447	unknown protein
sll7006	parA	2 (2)	0.00647539	-1.13804	unknown protein
sll7090	cmr3	45 (45)	0.00287961	-1.11207	unknown protein
sll7062	parA	12 (11)	0.000733692	-1.09	unknown protein
sll7087	hypothetical	10 (10)	0.00131722	-1.06766	unknown protein
ssr2317	#N/A	2 (2)	0.037857	-1.04433	unknown protein
slr0870	#N/A	3 (2)	0.0170013	-0.973251	hypothetical protein
slr6051	#N/A	4 (4)	0.00420626	-0.970831	hypothetical protein
slr6015	#N/A	18 (17)	0.0037889	-0.923241	unknown protein
sll0777	spkD, spdK, pknA	5 (5)	0.00153962	-0.92288	putative carboxypeptidase
ssl2814	#N/A	4 (4)	0.00112435	-0.904626	unknown protein
slr1764	capA	3 (3)	0.00475451	-0.901464	similar to tellurium resistance protein TerE
sll0761	ycf38	3 (3)	0.0220001	-0.858634	unknown protein
slr0899	nirA, nir	9 (9)	5.73126e-05	-0.858472	cyanate lyase
slr6013	#N/A	10 (10)	0.00394723	-0.846772	unknown protein
slr7099	#N/A	2 (2)	0.000798198	-0.831953	unknown protein
sll1187	#N/A	3 (3)	0.00711288	-0.816458	prolipoprotein diacylglyceryl transferase
sll1017	rfrJ	3 (3)	0.00167382	-0.804221	ammonium/methylammonium permease
slr6012	#N/A	53 (48)	0.000890153	-0.720317	unknown protein
sll1686	cad	2 (2)	0.0222381	-0.712791	hypothetical protein
sll1330	#N/A	11 (9)	3.22667e-05	-0.707786	two-component system response regulator OmpR subfamily
ssl8008	#N/A	2 (2)	0.0323817	-0.707782	hypothetical protein
sll1365	ilvC	10 (9)	0.000654309	-0.697241	unknown protein
ssr1473	#N/A	4 (3)	0.0147968	-0.694467	hypothetical protein
sll1239	#N/A	9 (9)	0.000875523	-0.67927	unknown protein
slr1584	rre38, ccaR, ScaR	3 (3)	0.016107	-0.663618	two-component transcription regulator OmpR subfamily
slr7024	#N/A	29 (28)	0.000314284	-0.64907	hypothetical protein
sll1733	ndhF3	3 (2)	0.0172591	-0.647472	NADH dehydrogenase subunit 4 (involved in low CO2-inducible, high affinity CO2 uptake)
sll0909	maf	7 (7)	0.000669679	-0.647423	unknown protein
sll7044	#N/A	3 (3)	0.0028488	-0.639953	plasmid partition protein ParA homolog
sll1009	#N/A	2 (2)	0.0364201	-0.638709	unknown protein
slr0959	cysS	5 (5)	0.0201717	-0.636371	hypothetical protein
slr0869	#N/A	40 (39)	3.75541e-05	-0.62881	hypothetical protein
sll1224	hoxU	3 (3)	0.000828096	-0.601139	hydrogenase subunit of the bidirectional hydrogenase
slr6058	#N/A	5 (5)	0.00735648	-0.597768	hypothetical protein
slr6039	#N/A	7 (7)	0.0448365	-0.595921	hypothetical protein
sll0258	psbV	6 (6)	0.0302449	-0.584084	cytochrome c550
slr0804	#N/A	2 (2)	0.0426541	-0.583051	probable D-alanyl-D-alanine carboxypeptidase
slr2115	#N/A	2 (2)	0.0410711	0.603738	unknown protein
slr0937	nadC	6 (6)	0.0350911	0.615253	unknown protein
sll1752	ureC	3 (3)	0.0338695	0.67229	hypothetical protein
sll0709	ksgA	10 (10)	0.0326728	0.697828	putative endonuclease
ssl3432	rps19, rpsS	5 (5)	0.0164061	0.71737	30S ribosomal protein S19
slr0011	rbcL	3 (3)	0.0182828	0.741656	possible Rubisco chaperonin
slr0753	eno, ENOL	2 (2)	0.0466735	0.76	probable transport protein
slr8026	#N/A	2 (2)	0.00199078	0.796093	transcriptional regulatory protein MarR family
sll1085	#N/A	7 (6)	0.011441	0.807796	glycerol-3-phosphate dehydrogenase
slr1809	#N/A	5 (4)	0.00278229	0.850761	unknown protein
ssl2245	#N/A	2 (2)	0.0121261	0.852033	unknown protein
sll2008	#N/A	5 (3)	0.0146707	0.934981	processing protease
sll1386	dnaJ	2 (2)	0.0312161	0.942086	hypothetical protein
sll1160	#N/A	2 (2)	0.0018917	1.09501	hypothetical protein
sll0685	pstB, pstB1', phoT	3 (3)	0.00697206	1.09727	hypothetical protein
sll0680	sphX	17 (17)	0.000124684	1.12019	phosphate-binding periplasmic protein precursor (PBP)
slr1019	lipB	3 (3)	0.0284867	1.16377	phenazine biosynthetic protein PhzF homolog
slr0447	dnaX, dnaZ	30 (29)	0.00355598	1.23468	periplasmic protein, ABC-type urea transport system substrate-binding protein
slr1731	kdpD	10 (8)	0.022518	1.34527	potassium-transporting P-type ATPase D chain
slr1452	#N/A	7 (7)	0.0382356	1.50192	sulfate transport system substrate-binding protein
slr1247	#N/A	26 (26)	8.13314e-05	1.92675	phosphate-binding periplasmic protein precursor (PBP)
slr1728	kdpA	6 (6)	4.66138e-05	1.94716	potassium-transporting P-type ATPase A chain
ssl1911	gifA, iF7	4 (3)	0.00218098	2.11149	glutamine synthetase inactivating factor IF7
slr1455	sbpA	3 (2)	0.0146954	2.36759	sulfate transport system ATP-binding protein
ssr0692	#N/A	3 (3)	0.000172291	2.48391	hypothetical protein
slr1730	kdpC	4 (3)	2.23205e-05	3.52479	potassium-transporting P-type ATPase C chain
slr1729	kdpB	37 (37)	1.42313e-05	3.73574	potassium-transporting P-type ATPase B chain
sll1515	hspA, hsp17, hsp16.6, hsp1	6 (6)	0.000116401	5.38401	glutamine synthetase inactivating factor IF17

## Sheet: SupplementaryTable3
Supplementary Table 3. Summary of protein identifications in ATLC, ATHC, MT and LAH conditions.
Accession	Description	MT	ATLC	ATHC	LAHG	All_conditions
sll0002	penicillin-binding protein	x	x	x	x	x
sll0006	putative aminotransferase	x	x	x	x	x
sll0007	hypothetical protein	x	x	x	x	x
sll0016	probable membrane-bound lytic transglycosylase A	x	x	x	x	x
sll0017	glutamate-1-semialdehyde aminomutase	x	x	x	x	x
sll0018	fructose-bisphosphate aldolase, class II	x	x	x	x	x
sll0019	1-deoxy-d-xylulose 5-phosphate reductoisomerase	x	x	x	x	x
sll0020	ATP-dependent Clp protease ATPase subunit	x	x	x	x	x
sll0022	unknown protein	x	x	x	x	x
sll0023	hypothetical protein	x	x	x	x	x
sll0033	carotene isomerase	x	x	x	x	x
sll0034	putative carboxypeptidase	x	x	x	x	x
sll0036	hypothetical protein	x	x	x	x	x
sll0037	hypothetical protein	x	x	x	x	x
sll0038	positive phototaxis protein, two-component response regulator PatA subfamily	x	x	x	x	x
sll0039	positive phototaxis protein, two-component response regulator CheY subfamily	x	x	x	x	x
sll0041	phytochrome-like photoreceptor protein for positive phototaxis; homologous to methyl-accepting chemotaxis protein	x	x	x	x	x
sll0042	methyl-accepting chemotaxis protein for positive phototaxis	x	x	x	x	x
sll0043	positive phototaxis protein, homologous to chemotaxis protein CheA, two-component hybrid histidine kinase	x	x	x	x	x
sll0044	unknown protein	x	x	x	x	x
sll0045	sucrose phosphate synthase	x	x	x	x	x
sll0048	unknown protein	x	x	x	x	x
sll0051	hypothetical protein	x	x	x	x	x
sll0053	biotin carboxylase	x	x	x	x	x
sll0057	heat shock protein GrpE	x	x	x	x	x
sll0058	DnaK protein 1, heat shock protein 70, molecular chaperone	x	x	x	x	x
sll0064	periplasmic protein, putative polar amino acid transport system substrate-binding protein	x	x	x	x	x
sll0065	acetolactate synthase small subunit	x	x	x	x	x
sll0066	unknown protein	x	x	x	x	x
sll0067	glutathione S-transferase	x	x	x	x	x
sll0068	unknown protein	x	x	x	x	x
sll0069	hypothetical protein	x	x	x	x	x
sll0070	phosphoribosylglycinamide formyltransferase	x	x	x	x	x
sll0071	hypothetical protein	x	x	x	x	x
sll0072	hypothetical protein	x	x	x	x	x
sll0078	threonyl-tRNA synthetase	x	x	x	x	x
sll0080	N-acetyl-gamma-glutamyl-phosphate reductase	x	x	x	x	x
sll0083	phosphoheptose isomerase	x	x	x	x	x
sll0086	putative arsenical pump-driving ATPase	x	x	x	x	x
sll0096	hypothetical protein	x	x	x	x	x
sll0098	hypothetical protein	x	x	x	x	x
sll0100	N-acyl-L-amino acid amidohydrolase	x	x	x	x	x
sll0102	hypothetical protein	x	x	x	x	x
sll0103	hypothetical protein	x	x	x	x	x
sll0108	ammonium/methylammonium permease	x	x	x	x	x
sll0109	chorismate mutase	x	x	x	x	x
sll0135	putative 5&#x27;-methylthioadenosine phosphorylase	x	x	x	x	x
sll0136	aminopeptidase P	x	x	x	x	x
sll0141	hypothetical protein	x	x	x	x	x
sll0144	uridine monophosphate kinase	x	x	x	x	x
sll0145	ribosome releasing factor	x	x	x	x	x
sll0147	hypothetical protein	x	x	x	x	x
sll0148	hypothetical protein	x	x	x	x	x
sll0149	hypothetical protein	x	x	x	x	x
sll0154	hypothetical protein	x	x	x	x	x
sll0157	hypothetical protein	x	x	x	x	x
sll0158	1,4-alpha-glucan branching enzyme	x	x	x	x	x
sll0162	hypothetical protein	x	x	x	x	x
sll0163	WD-repeat protein	x	x	x	x	x
sll0169	cell division protein Ftn2 homolog	x	x	x	x	x
sll0170	DnaK protein 2, heat shock protein 70, molecular chaperone	x	x	x	x	x
sll0171	probable aminomethyltransferase	x	x	x	x	x
sll0172	periplasmic protein, function unknown	x	x	x	x	x
sll0173	virginiamycin B hydrolase, periplasmic protein	x	x	x	x	x
sll0175	hypothetical protein	x	x	x	x	x
sll0176	hypothetical protein	x	x	x	x	x
sll0179	glutamyl-tRNA synthetase	x	x	x	x	x
sll0180	hypothetical protein	x	x	x	x	x
sll0182	ABC transporter ATP-binding protein	x	x	x	x	x
sll0184	group2 RNA polymerase sigma factor SigC	x	x	x	x	x
sll0185	hypothetical protein	x	x	x	x	x
sll0188	unknown protein	x	x	x	x	x
sll0195	probable ATP-dependent protease	x	x	x	x	x
sll0199	plastocyanin	x	x	x	x	x
sll0204	glucose inhibited division protein	x	x	x	x	x
sll0207	glucose-1-phosphate thymidylyltransferase	x	x	x	x	x
sll0208	hypothetical protein	x	x	x	x	x
sll0209	hypothetical protein	x	x	x	x	x
sll0216	hypothetical protein	x	x	x	x	x
sll0220	L-glutamine:D-fructose-6-P amidotransferase	x	x	x	x	x
sll0221	bacterioferritin comigratory protein	x	x	x	x	x
sll0223	NADH dehydrogenase subunit 2	x	x	x	x	x
sll0224	amino-acid ABC transporter binding protein	x	x	x	x	x
sll0226	photosystem I assembly related protein	x	x	x	x	x
sll0227	peptidyl-prolyl cis-trans isomerase B, periplasmic protein	x	x	x	x	x
sll0228	arginase	x	x	x	x	x
sll0230	hypothetical protein	x	x	x	x	x
sll0236	unknown protein	x	x	x	x	x
sll0242	unknown protein	x	x	x	x	x
sll0243	unknown protein	x	x	x	x	x
sll0244	UDP-glucose 4-epimerase	x	x	x	x	x
sll0245	probable GTP binding protein	x	x	x	x	x
sll0250	pantothenate metabolism flavoprotein	x	x	x	x	x
sll0254	probable phytoene dehydrogenase Rieske iron-sulfur component	x	x	x	x	x
sll0258	cytochrome c550	x	x	x	x	x
sll0260	hypothetical protein	x	x	x	x	x
sll0268	hypothetical protein	x	x	x	x	x
sll0271	N utilization substance protein B homolog	x	x	x	x	x
sll0272	hypothetical protein	x	x	x	x	x
sll0274	hypothetical protein	x	x	x	x	x
sll0283	hypothetical protein	x	x	x	x	x
sll0288	septum site-determining protein MinC	x	x	x	x	x
sll0289	septum site-determining protein MinD	x	x	x	x	x
sll0290	polyphosphate kinase	x	x	x	x	x
sll0293	unknown protein	x	x	x	x	x
sll0301	hypothetical protein	x	x	x	x	x
sll0312	probable oligopeptides ABC transporter permease protein	x	x	x	x	x
sll0314	periplasmic protein, function unknown	x	x	x	x	x
sll0318	hypothetical protein	x	x	x	x	x
sll0319	periplasmic protein, function unknown	x	x	x	x	x
sll0320	probable ribonuclease D	x	x	x	x	x
sll0321	unknown protein	x	x	x	x	x
sll0325	hypothetical protein	x	x	x	x	x
sll0329	6-phosphogluconate dehydrogenase	x	x	x	x	x
sll0335	hypothetical protein	x	x	x	x	x
sll0336	acetyl-CoA carboxylase beta subunit	x	x	x	x	x
sll0359	hypothetical protein	x	x	x	x	x
sll0361	hypothetical protein	x	x	x	x	x
sll0362	alanyl-tRNA synthetase	x	x	x	x	x
sll0368	uracil phosphoribosyltransferase	x	x	x	x	x
sll0370	carbamoyl-phosphate synthase, pyrimidine-specific, large chain	x	x	x	x	x
sll0373	gamma-glutamyl phosphate reductase	x	x	x	x	x
sll0374	urea transport system ATP-binding protein	x	x	x	x	x
sll0377	transcription-repair coupling factor	x	x	x	x	x
sll0379	acyl-[acyl-carrier-protein]--UDP-N-acetylglucosamine o-acyltransferase	x	x	x	x	x
sll0380	probable glycosyltransferase	x	x	x	x	x
sll0381	hypothetical protein	x	x	x	x	x
sll0395	phosphoglycerate mutase	x	x	x	x	x
sll0396	two-component response regulator OmpR subfamily	x	x	x	x	x
sll0400	hypothetical protein	x	x	x	x	x
sll0401	citrate synthase	x	x	x	x	x
sll0402	aspartate aminotransferase	x	x	x	x	x
sll0404	glycolate oxidase subunit GlcD	x	x	x	x	x
sll0408	peptidyl-prolyl cis-trans isomerase	x	x	x	x	x
sll0410	hypothetical protein	x	x	x	x	x
sll0412	hypothetical protein	x	x	x	x	x
sll0413	hypothetical protein	x	x	x	x	x
sll0414	hypothetical protein	x	x	x	x	x
sll0415	ATP-binding protein of ABC transporter	x	x	x	x	x
sll0416	60 kDa chaperonin 2, GroEL2, molecular chaperone	x	x	x	x	x
sll0420	urease beta subunit	x	x	x	x	x
sll0421	adenylosuccinate lyase	x	x	x	x	x
sll0422	asparaginase	x	x	x	x	x
sll0427	photosystem II manganese-stabilizing polypeptide	x	x	x	x	x
sll0430	HtpG, heat shock protein 90, molecular chaperone	x	x	x	x	x
sll0441	unknown protein	x	x	x	x	x
sll0443	unknown protein	x	x	x	x	x
sll0445	unknown protein	x	x	x	x	x
sll0446	unknown protein	x	x	x	x	x
sll0447	unknown protein	x	x	x	x	x
sll0454	phenylalanyl-tRNA synthetase alpha chain	x	x	x	x	x
sll0455	homoserine dehydrogenase	x	x	x	x	x
sll0456	hypothetical protein	x	x	x	x	x
sll0459	excinuclease ABC subunit B	x	x	x	x	x
sll0461	gamma-glutamyl phosphate reductase	x	x	x	x	x
sll0467	S-adenosylmethionine:tRNA ribosyltransferase-isomerase	x	x	x	x	x
sll0469	ribose-phosphate pyrophosphokinase	x	x	x	x	x
sll0470	hypothetical protein	x	x	x	x	x
sll0480	probable aminotransferase	x	x	x	x	x
sll0486	circadian clock protein KaiB homolog	x	x	x	x	x
sll0487	hypothetical protein	x	x	x	x	x
sll0489	ATP-binding protein of ABC transporter	x	x	x	x	x
sll0493	hypothetical protein	x	x	x	x	x
sll0495	asparaginyl-tRNA synthetase	x	x	x	x	x
sll0497	hypothetical protein	x	x	x	x	x
sll0501	probable glycosyltransferase	x	x	x	x	x
sll0502	arginyl-tRNA-synthetase	x	x	x	x	x
sll0504	diaminopimelate decarboxylase	x	x	x	x	x
sll0505	hypothetical protein	x	x	x	x	x
sll0506	undecaprenyl pyrophosphate synthetase	x	x	x	x	x
sll0507	probable cation transporter	x	x	x	x	x
sll0509	similar to 5&#x27;,5&#x27;&#x27;&#x27;-P-1,P-4-tetraphosphate phosphorylase II	x	x	x	x	x
sll0513	hypothetical protein	x	x	x	x	x
sll0518	unknown protein	x	x	x	x	x
sll0519	NADH dehydrogenase subunit 1	x	x	x	x	x
sll0520	NADH dehydrogenase subunit NdhI	x	x	x	x	x
sll0521	NADH dehydrogenase subunit 6	x	x	x	x	x
sll0524	hypothetical protein	x	x	x	x	x
sll0529	hypothetical protein	x	x	x	x	x
sll0533	trigger factor	x	x	x	x	x
sll0534	ATP-dependent Clp protease proteolytic subunit 2	x	x	x	x	x
sll0535	ATP-dependent Clp protease ATPase subunit	x	x	x	x	x
sll0540	phosphate-binding protein PstS homolog	x	x	x	x	x
sll0542	acetyl-coenzyme A synthetase	x	x	x	x	x
sll0550	flavoprotein	x	x	x	x	x
sll0553	hypothetical protein	x	x	x	x	x
sll0554	ferredoxin-thioredoxin reductase, catalytic chain	x	x	x	x	x
sll0558	hypothetical protein YCF53	x	x	x	x	x
sll0563	unknown protein	x	x	x	x	x
sll0567	ferric uptake regulation protein	x	x	x	x	x
sll0569	RecA gene product	x	x	x	x	x
sll0572	hypothetical protein	x	x	x	x	x
sll0575	probable lipopolysaccharide ABC transporter ATP binding subunit	x	x	x	x	x
sll0576	putative sugar-nucleotide epimerase/dehydratease	x	x	x	x	x
sll0577	hypothetical protein	x	x	x	x	x
sll0578	phosphoribosylaminoimidazole carboxylase ATPase subunit	x	x	x	x	x
sll0585	hypothetical protein	x	x	x	x	x
sll0587	pyruvate kinase	x	x	x	x	x
sll0588	unknown protein	x	x	x	x	x
sll0593	glucokinase	x	x	x	x	x
sll0596	hypothetical protein	x	x	x	x	x
sll0601	nitrilase homolog	x	x	x	x	x
sll0602	hypothetical protein	x	x	x	x	x
sll0606	hypothetical protein	x	x	x	x	x
sll0616	preprotein translocase SecA subunit	x	x	x	x	x
sll0617	plasma membrane protein essential for thylakoid formation	x	x	x	x	x
sll0623	unknown protein	x	x	x	x	x
sll0625	unknown protein	x	x	x	x	x
sll0626	putative neutral invertase	x	x	x	x	x
sll0629	alternative photosystem I reaction center subunit X	x	x	x	x	x
sll0630	unknown protein	x	x	x	x	x
sll0631	L-aspartate oxidase	x	x	x	x	x
sll0634	photosystem I biogenesis protein BtpA	x	x	x	x	x
sll0635	probable thiamine-phosphate pyrophosphorylase	x	x	x	x	x
sll0639	hypothetical protein	x	x	x	x	x
sll0640	probable sodium/sulfate symporter	x	x	x	x	x
sll0643	urease accessory protein G	x	x	x	x	x
sll0645	unknown protein	x	x	x	x	x
sll0649	two-component response regulator OmpR subfamily	x	x	x	x	x
sll0659	hypothetical protein	x	x	x	x	x
sll0660	pyridoxal phosphate biosynthetic protein PdxA	x	x	x	x	x
sll0672	cation-transporting p-type ATPase PacL	x	x	x	x	x
sll0676	hypothetical protein	x	x	x	x	x
sll0679	periplasmic phosphate-binding protein of ABC transporter	x	x	x	x	x
sll0680	phosphate-binding periplasmic protein precursor (PBP)	x	x	x	x	x
sll0683	phosphate transport ATP-binding protein PstB homolog	x	x	x	x	x
sll0689	Na+/H+ antiporter	x	x	x	x	x
sll0691	hypothetical protein	x	x	x	x	x
sll0698	drug sensory protein A, low temperature sensor, two-component sensor histidine kinase	x	x	x	x	x
sll0703	unknown protein	x	x	x	x	x
sll0708	dimethyladenosine transferase	x	x	x	x	x
sll0709	putative endonuclease	x	x	x	x	x
sll0711	isopentenyl monophosphate kinase	x	x	x	x	x
sll0712	cysteine synthase	x	x	x	x	x
sll0726	phosphoglucomutase	x	x	x	x	x
sll0728	acetyl-CoA carboxylase alpha subunit	x	x	x	x	x
sll0735	hypothetical protein	x	x	x	x	x
sll0740	hypothetical protein	x	x	x	x	x
sll0741	pyruvate flavodoxin oxidoreductase	x	x	x	x	x
sll0744	hypothetical protein	x	x	x	x	x
sll0745	phosphofructokinase	x	x	x	x	x
sll0749	hypothetical protein	x	x	x	x	x
sll0750	two-component sensor histidine kinase, KaiC-interacting protein, involved in circadian rhythm	x	x	x	x	x
sll0752	hypothetical protein	x	x	x	x	x
sll0753	FolD bifunctional protein	x	x	x	x	x
sll0754	ribosome binding factor A	x	x	x	x	x
sll0755	thioredoxin peroxidase	x	x	x	x	x
sll0756	unknown protein	x	x	x	x	x
sll0757	amidophosphoribosyltransferase	x	x	x	x	x
sll0759	ABC transporter ATP-binding protein	x	x	x	x	x
sll0760	hypothetical protein YCF38	x	x	x	x	x
sll0764	urea transport system ATP-binding protein	x	x	x	x	x
sll0766	DNA repair protein RadC	x	x	x	x	x
sll0767	50S ribosomal protein L20	x	x	x	x	x
sll0771	glucose transport protein	x	x	x	x	x
sll0781	hypothetical protein	x	x	x	x	x
sll0807	pentose-5-phosphate-3-epimerase	x	x	x	x	x
sll0813	cytochrome c oxidase subunit II	x	x	x	x	x
sll0814	hypothetical protein	x	x	x	x	x
sll0815	unknown protein	x	x	x	x	x
sll0816	probable oxidoreductase	x	x	x	x	x
sll0819	photosystem I reaction center subunit III precursor (PSI-F), plastocyanin (cyt c553) docking protein	x	x	x	x	x
sll0822	hypothetical protein	x	x	x	x	x
sll0823	probable succinate dehydrogenase iron-sulfur protein	x	x	x	x	x
sll0827	hypothetical protein	x	x	x	x	x
sll0828	putative amidase	x	x	x	x	x
sll0830	elongation factor EF-G	x	x	x	x	x
sll0833	probable oligopeptides ABC transporter permease protein	x	x	x	x	x
sll0837	periplasmic protein, function unknown	x	x	x	x	x
sll0838	orotidine 5&#x27; monophosphate decarboxylase	x	x	x	x	x
sll0842	neopullulanase	x	x	x	x	x
sll0849	photosystem II reaction center D2 protein	x	x	x	x	x
sll0851	photosystem II CP43 protein	x	x	x	x	x
sll0853	hypothetical protein	x	x	x	x	x
sll0854	hypothetical protein	x	x	x	x	x
sll0858	hypothetical protein	x	x	x	x	x
sll0861	hypothetical protein	x	x	x	x	x
sll0862	hypothetical protein	x	x	x	x	x
sll0867	hypothetical protein	x	x	x	x	x
sll0872	unknown protein	x	x	x	x	x
sll0873	carboxynorspermidine decarboxylase	x	x	x	x	x
sll0877	hypothetical protein	x	x	x	x	x
sll0886	hypothetical protein	x	x	x	x	x
sll0887	putative modulator of DNA gyrase; PmbA homolog	x	x	x	x	x
sll0888	hypothetical protein	x	x	x	x	x
sll0891	malate dehydrogenase	x	x	x	x	x
sll0895	CysQ protein homolog	x	x	x	x	x
sll0897	DnaJ protein, heat shock protein 40, molecular chaperone	x	x	x	x	x
sll0899	UDP-N-acetylglucosamine pyrophosphorylase	x	x	x	x	x
sll0900	ATP phosphoribosyltransferase	x	x	x	x	x
sll0901	phosphoribosylaminoimidazole carboxylase	x	x	x	x	x
sll0902	ornithine carbamoyltransferase	x	x	x	x	x
sll0911	unknown protein	x	x	x	x	x
sll0912	ABC transporter ATP binding protein	x	x	x	x	x
sll0914	unknown protein	x	x	x	x	x
sll0915	periplasmic protease	x	x	x	x	x
sll0920	phosphoenolpyruvate carboxylase	x	x	x	x	x
sll0921	two-component response regulator NarL subfamily	x	x	x	x	x
sll0923	unknown protein	x	x	x	x	x
sll0927	S-adenosylmethionine synthetase	x	x	x	x	x
sll0928	allophycocyanin-B	x	x	x	x	x
sll0931	hypothetical protein	x	x	x	x	x
sll0933	hypothetical protein	x	x	x	x	x
sll0934	carboxysome formation protein CcmA	x	x	x	x	x
sll0936	putative oxidoreductase	x	x	x	x	x
sll0945	glycogen synthase	x	x	x	x	x
sll0947	light repressed protein A homolog	x	x	x	x	x
sll0981	unknown protein	x	x	x	x	x
sll0982	unknown protein	x	x	x	x	x
sll0990	glutathione-dependent formaldehyde dehydrogenase	x	x	x	x	x
sll0995	hypothetical protein	x	x	x	x	x
sll0997	hypothetical protein	x	x	x	x	x
sll0998	LysR family transcriptional regulator	x	x	x	x	x
sll1002	hypothetical protein YCF22	x	x	x	x	x
sll1004	hypothetical protein	x	x	x	x	x
sll1017	ammonium/methylammonium permease	x	x	x	x	x
sll1018	dihydroorotase	x	x	x	x	x
sll1019	hydroxyacylglutathione hydrolase	x	x	x	x	x
sll1020	probable glycosyltransferase	x	x	x	x	x
sll1021	hypothetical protein	x	x	x	x	x
sll1023	succinyl-CoA synthetase beta chain	x	x	x	x	x
sll1027	NADH-dependent glutamate synthase small subunit	x	x	x	x	x
sll1028	carbon dioxide concentrating mechanism protein CcmK	x	x	x	x	x
sll1029	carbon dioxide concentrating mechanism protein CcmK	x	x	x	x	x
sll1030	carbon dioxide concentrating mechanism protein CcmL, putative carboxysome assembly protein	x	x	x	x	x
sll1031	carbon dioxide concentrating mechanism protein CcmM, putative carboxysome structural protein	x	x	x	x	x
sll1032	carbon dioxide concentrating mechanism protein CcmN, putative carboxysome assembly protein	x	x	x	x	x
sll1033	probable protein phosphatase	x	x	x	x	x
sll1035	uracil phosphoribosyltransferase	x	x	x	x	x
sll1039	hypothetical protein	x	x	x	x	x
sll1041	similar to sulfate transport ATP-binding protein CysA	x	x	x	x	x
sll1043	polyribonucleotide nucleotidyltransferase	x	x	x	x	x
sll1045	mutator MutT protein	x	x	x	x	x
sll1049	hypothetical protein	x	x	x	x	x
sll1051	phycocyanin alpha-subunit phycocyanobilin lyase	x	x	x	x	x
sll1053	hypothetical protein	x	x	x	x	x
sll1054	hypothetical protein	x	x	x	x	x
sll1056	phosphoribosylformyl glycinamidine synthetase II	x	x	x	x	x
sll1058	dihydrodipicolinate reductase	x	x	x	x	x
sll1059	adenylate kinase	x	x	x	x	x
sll1060	hypothetical protein	x	x	x	x	x
sll1064	hypothetical protein	x	x	x	x	x
sll1069	3-oxoacyl-[acyl-carrier-protein] synthase II	x	x	x	x	x
sll1070	transketolase	x	x	x	x	x
sll1071	hypothetical protein	x	x	x	x	x
sll1074	leucyl-tRNA synthetase	x	x	x	x	x
sll1087	similar to sodium/glucose cotransporter	x	x	x	x	x
sll1089	periplasmic protein, function unknown	x	x	x	x	x
sll1091	geranylgeranyl hydrogenase	x	x	x	x	x
sll1092	hypothetical protein	x	x	x	x	x
sll1096	30S ribosomal protein S12	x	x	x	x	x
sll1097	30S ribosomal protein S7	x	x	x	x	x
sll1098	elongation factor EF-G	x	x	x	x	x
sll1099	elongation factor Tu	x	x	x	x	x
sll1101	30S ribosomal protein S10	x	x	x	x	x
sll1104	periplasmic substrate-binding protein of a TRAP-type permease that mediates sodium-dependent glutamate transport GtrC	x	x	x	x	x
sll1106	hypothetical protein	x	x	x	x	x
sll1107	type IV pilus biogenesis protein PilI homolog	x	x	x	x	x
sll1108	stationary-phase survival protein SurE homolog	x	x	x	x	x
sll1109	hypothetical protein	x	x	x	x	x
sll1110	peptide chain release factor 1	x	x	x	x	x
sll1120	chromosome segregation protein SMC1	x	x	x	x	x
sll1127	1,4-dihydroxy-2-naphthoate synthase	x	x	x	x	x
sll1129	2-hydroxy-6-oxohepta-2,4-dienoate hydrolase	x	x	x	x	x
sll1130	unknown protein	x	x	x	x	x
sll1135	unknown protein	x	x	x	x	x
sll1142	hypothetical protein	x	x	x	x	x
sll1143	ATP-dependent helicase PcrA	x	x	x	x	x
sll1144	hypothetical protein	x	x	x	x	x
sll1151	unknown protein	x	x	x	x	x
sll1165	DNA mismatch repair protein	x	x	x	x	x
sll1172	threonine synthase	x	x	x	x	x
sll1173	hypothetical protein	x	x	x	x	x
sll1174	unknown protein	x	x	x	x	x
sll1178	probable carbamoyl transferase	x	x	x	x	x
sll1180	toxin secretion ABC transporter ATP-binding protein	x	x	x	x	x
sll1181	similar to hemolysin secretion protein	x	x	x	x	x
sll1182	cytochrome b6-f complex alternative iron-sulfur subunit (Rieske iron sulfur protein)	x	x	x	x	x
sll1184	heme oxygenase	x	x	x	x	x
sll1185	coproporphyrinogen III oxidase, aerobic (oxygen-dependent)	x	x	x	x	x
sll1186	hypothetical protein	x	x	x	x	x
sll1188	hypothetical protein	x	x	x	x	x
sll1189	glycolate oxidase subunit GlcE	x	x	x	x	x
sll1194	photosystem II 12 kDa extrinsic protein	x	x	x	x	x
sll1196	phosphofructokinase	x	x	x	x	x
sll1198	tRNA (guanine-N1)-methyltransferase	x	x	x	x	x
sll1209	DNA ligase	x	x	x	x	x
sll1212	GDP-mannose 4,6-dehydratase	x	x	x	x	x
sll1213	GDP-fucose synthetase	x	x	x	x	x
sll1214	hypothetical protein YCF59	x	x	x	x	x
sll1217	unknown protein	x	x	x	x	x
sll1218	hypothetical protein YCF39	x	x	x	x	x
sll1220	putative diaphorase subunit of the bidirectional hydrogenase	x	x	x	x	x
sll1221	diaphorase subunit of the bidirectional hydrogenase	x	x	x	x	x
sll1222	hypothetical protein	x	x	x	x	x
sll1223	diaphorase subunit of the bidirectional hydrogenase	x	x	x	x	x
sll1226	hydrogenase subunit of the bidirectional hydrogenase	x	x	x	x	x
sll1228	two-component hybrid sensor and regulator	x	x	x	x	x
sll1229	two-component hybrid sensor and regulator	x	x	x	x	x
sll1231	mannosyltransferase	x	x	x	x	x
sll1233	hypothetical protein	x	x	x	x	x
sll1234	adenosylhomocysteinase	x	x	x	x	x
sll1239	unknown protein	x	x	x	x	x
sll1242	hypothetical protein	x	x	x	x	x
sll1244	50S ribosomal protein L9	x	x	x	x	x
sll1247	hypothetical protein	x	x	x	x	x
sll1249	pantothenate synthetase/cytidylate kinase	x	x	x	x	x
sll1252	hypothetical protein	x	x	x	x	x
sll1254	hypothetical protein	x	x	x	x	x
sll1258	dCTP deaminase	x	x	x	x	x
sll1260	30S ribosomal protein S2	x	x	x	x	x
sll1261	elongation factor TS	x	x	x	x	x
sll1262	hypothetical protein	x	x	x	x	x
sll1265	unknown protein	x	x	x	x	x
sll1268	unknown protein	x	x	x	x	x
sll1270	periplasmic substrate-binding and integral membrane protein of the ABC-type Bgt permease for basic amino acids and glutamine BgtB	x	x	x	x	x
sll1272	unknown protein	x	x	x	x	x
sll1273	unknown protein	x	x	x	x	x
sll1275	pyruvate kinase 2	x	x	x	x	x
sll1276	ATP-binding protein of ABC transporter	x	x	x	x	x
sll1280	hypothetical protein	x	x	x	x	x
sll1282	riboflavin synthase beta subunit	x	x	x	x	x
sll1283	similar to stage II sporulation protein D	x	x	x	x	x
sll1284	esterase	x	x	x	x	x
sll1289	hypothetical protein	x	x	x	x	x
sll1290	probable ribonuclease II	x	x	x	x	x
sll1291	two-component response regulator PatA subfamily	x	x	x	x	x
sll1292	two-component response regulator CheY subfamily	x	x	x	x	x
sll1293	unknown protein	x	x	x	x	x
sll1294	methyl-accepting chemotaxis protein	x	x	x	x	x
sll1296	two-component hybrid sensor and regulator	x	x	x	x	x
sll1298	putative carboxymethylenebutenolidase	x	x	x	x	x
sll1299	acetate kinase	x	x	x	x	x
sll1300	putative methyltransferase	x	x	x	x	x
sll1304	unknown protein	x	x	x	x	x
sll1305	probable hydrolase	x	x	x	x	x
sll1306	periplasmic protein, function unknown	x	x	x	x	x
sll1307	periplasmic protein, function unknown	x	x	x	x	x
sll1308	probable oxidoreductase	x	x	x	x	x
sll1314	putative C4-dicarboxylase binding protein, periplasmic protein	x	x	x	x	x
sll1315	unknown protein	x	x	x	x	x
sll1316	cytochrome b6-f complex iron-sulfur subunit (Rieske iron sulfur protein)	x	x	x	x	x
sll1317	apocytochrome f, component of cytochrome b6/f complex	x	x	x	x	x
sll1322	ATP synthase A chain of CF(0)	x	x	x	x	x
sll1323	ATP synthase subunit b&#x27; of CF(0)	x	x	x	x	x
sll1324	ATP synthase B chain (subunit I) of CF(0)	x	x	x	x	x
sll1325	ATP synthase delta chain of CF(1)	x	x	x	x	x
sll1326	ATP synthase alpha chain	x	x	x	x	x
sll1327	ATP synthase gamma chain	x	x	x	x	x
sll1329	inositol monophosphate family protein	x	x	x	x	x
sll1334	two-component sensor histidine kinase	x	x	x	x	x
sll1336	hypothetical protein	x	x	x	x	x
sll1338	unknown protein	x	x	x	x	x
sll1341	bacterioferritin	x	x	x	x	x
sll1342	NAD(P)-dependent glyceraldehyde-3-phosphate dehydrogenase	x	x	x	x	x
sll1343	aminopeptidase	x	x	x	x	x
sll1349	phosphoglycolate phosphatase	x	x	x	x	x
sll1350	hypothetical protein	x	x	x	x	x
sll1355	hypothetical protein	x	x	x	x	x
sll1356	glycogen phosphorylase	x	x	x	x	x
sll1358	putative oxalate decarboxylase, periplasmic protein	x	x	x	x	x
sll1362	isoleucyl-tRNA synthetase	x	x	x	x	x
sll1363	ketol-acid reductoisomerase	x	x	x	x	x
sll1365	unknown protein	x	x	x	x	x
sll1366	putative SNF2 helicase	x	x	x	x	x
sll1367	hypothetical protein	x	x	x	x	x
sll1370	mannose-1-phosphate guanylyltransferase	x	x	x	x	x
sll1371	cAMP receptor protein, essential for motility	x	x	x	x	x
sll1376	hypothetical protein	x	x	x	x	x
sll1380	periplasmic protein, function unknown	x	x	x	x	x
sll1381	hypothetical protein	x	x	x	x	x
sll1383	probable myo-inositol-1(or 4)-monophosphatase	x	x	x	x	x
sll1384	similar to DnaJ protein	x	x	x	x	x
sll1388	hypothetical protein	x	x	x	x	x
sll1390	hypothetical protein	x	x	x	x	x
sll1393	glycogen (starch) synthase	x	x	x	x	x
sll1394	peptide methionine sulfoxide reductase	x	x	x	x	x
sll1395	dTDP-6-deoxy-L-mannose-dehydrogenase	x	x	x	x	x
sll1396	unknown protein	x	x	x	x	x
sll1398	photosystem II reaction center 13 kDa protein	x	x	x	x	x
sll1399	hypothetical protein	x	x	x	x	x
sll1414	hypothetical protein	x	x	x	x	x
sll1415	hypothetical protein	x	x	x	x	x
sll1418	photosystem II oxygen-evolving complex 23K protein PsbP homolog	x	x	x	x	x
sll1423	global nitrogen regulator	x	x	x	x	x
sll1424	hypothetical protein	x	x	x	x	x
sll1425	proline-tRNA ligase	x	x	x	x	x
sll1427	protease	x	x	x	x	x
sll1430	adenine phosphoribosyltransferase	x	x	x	x	x
sll1433	hypothetical protein	x	x	x	x	x
sll1434	penicillin-binding protein	x	x	x	x	x
sll1435	glutamyl-tRNA(Gln) amidotransferase subunit B	x	x	x	x	x
sll1440	pyridoxamine 5&#x27;-phosphate oxidase	x	x	x	x	x
sll1443	CTP synthetase	x	x	x	x	x
sll1444	3-isopropylmalate dehydratase small subunit	x	x	x	x	x
sll1446	hypothetical protein	x	x	x	x	x
sll1450	nitrate/nitrite transport system substrate-binding protein	x	x	x	x	x
sll1452	nitrate/nitrite transport system ATP-binding protein	x	x	x	x	x
sll1455	hypothetical protein	x	x	x	x	x
sll1456	unknown protein	x	x	x	x	x
sll1457	probable glycosyltransferase	x	x	x	x	x
sll1459	stationary-phase survival protein SurE homolog	x	x	x	x	x
sll1461	hypothetical protein	x	x	x	x	x
sll1463	cell division protein FtsH	x	x	x	x	x
sll1464	hypothetical protein	x	x	x	x	x
sll1466	probable glycosyltransferase	x	x	x	x	x
sll1470	3-isopropylmalate dehydratase large subunit	x	x	x	x	x
sll1471	phycobilisome rod-core linker polypeptide	x	x	x	x	x
sll1473	a part of phytochrome-like sensor histidine kinase gene (disrupted by insertion of IS)	x	x	x	x	x
sll1479	6-phosphogluconolactonase	x	x	x	x	x
sll1481	ABC-transporter membrane fusion protein	x	x	x	x	x
sll1484	type 2 NADH dehydrogenase	x	x	x	x	x
sll1489	circadian phase modifier CpmA homolog	x	x	x	x	x
sll1491	periplasmic WD-repeat protein	x	x	x	x	x
sll1495	hypothetical protein	x	x	x	x	x
sll1496	mannose-1-phosphate guanyltransferase	x	x	x	x	x
sll1498	carbamoyl-phosphate synthase small chain	x	x	x	x	x
sll1499	ferredoxin-dependent glutamate synthase	x	x	x	x	x
sll1502	NADH-dependent glutamate synthase large subunit	x	x	x	x	x
sll1508	UDP-3-0-acyl N-acetylglcosamine deacetylase	x	x	x	x	x
sll1513	c-type cytochrome synthesis protein	x	x	x	x	x
sll1514	16.6 kDa small heat shock protein, molecular chaperone	x	x	x	x	x
sll1520	DNA repair protein RecN	x	x	x	x	x
sll1521	flavoprotein	x	x	x	x	x
sll1524	hypothetical protein	x	x	x	x	x
sll1525	phosphoribulokinase	x	x	x	x	x
sll1526	hypothetical protein	x	x	x	x	x
sll1527	unknown protein	x	x	x	x	x
sll1528	unknown protein	x	x	x	x	x
sll1530	unknown protein	x	x	x	x	x
sll1531	unknown protein	x	x	x	x	x
sll1532	hypothetical protein	x	x	x	x	x
sll1533	twitching mobility protein	x	x	x	x	x
sll1534	probable glycosyltransferase	x	x	x	x	x
sll1536	molybdopterin biosynthesis MoeB protein	x	x	x	x	x
sll1537	similar to mutator MutT protein	x	x	x	x	x
sll1538	similar to beta-hexosaminidase a precursor	x	x	x	x	x
sll1541	hypothetical protein	x	x	x	x	x
sll1542	hypothetical protein	x	x	x	x	x
sll1545	glutathione S-transferase	x	x	x	x	x
sll1546	exopolyphosphatase	x	x	x	x	x
sll1553	phenylalanyl-tRNA synthetase	x	x	x	x	x
sll1555	two-component hybrid sensor and regulator	x	x	x	x	x
sll1556	isopentenyl-dephosphate delta-isomerase	x	x	x	x	x
sll1557	succinyl-CoA synthetase alpha chain	x	x	x	x	x
sll1558	mannose-1-phosphate guanyltransferase	x	x	x	x	x
sll1559	soluble hydrogenase 42 kD subunit	x	x	x	x	x
sll1561	proline oxidase	x	x	x	x	x
sll1563	unknown protein	x	x	x	x	x
sll1566	glucosylglycerolphosphate synthase	x	x	x	x	x
sll1568	fibrillin	x	x	x	x	x
sll1571	hypothetical protein	x	x	x	x	x
sll1577	phycocyanin beta subunit	x	x	x	x	x
sll1578	phycocyanin alpha subunit	x	x	x	x	x
sll1579	phycobilisome rod linker polypeptide	x	x	x	x	x
sll1580	phycobilisome rod linker polypeptide	x	x	x	x	x
sll1581	hypothetical protein	x	x	x	x	x
sll1582	unknown protein	x	x	x	x	x
sll1583	unknown protein	x	x	x	x	x
sll1594	ndhF3 operon transcriptional regulator, LysR family protein	x	x	x	x	x
sll1595	circadian clock protein KaiC homolog	x	x	x	x	x
sll1596	circadian clock protein KaiB homolog	x	x	x	x	x
sll1601	hypothetical protein	x	x	x	x	x
sll1608	hypothetical protein	x	x	x	x	x
sll1612	folylpolyglutamate synthase	x	x	x	x	x
sll1615	thiophen and furan oxidation protein	x	x	x	x	x
sll1618	hypothetical protein	x	x	x	x	x
sll1621	AhpC/TSA family protein	x	x	x	x	x
sll1623	ABC transporter ATP-binding protein	x	x	x	x	x
sll1624	two-component response regulator	x	x	x	x	x
sll1625	succinate dehydrogenase iron- sulphur protein subunit	x	x	x	x	x
sll1626	LexA repressor	x	x	x	x	x
sll1628	hypothetical protein	x	x	x	x	x
sll1633	cell division protein FtsZ	x	x	x	x	x
sll1635	Thy1 protein homolog	x	x	x	x	x
sll1636	ferripyochelin binding protein	x	x	x	x	x
sll1638	hypothetical protein	x	x	x	x	x
sll1639	urease accessory protein D	x	x	x	x	x
sll1640	hypothetical protein	x	x	x	x	x
sll1641	glutamate decarboxylase	x	x	x	x	x
sll1654	hypothetical protein	x	x	x	x	x
sll1659	hypothetical protein	x	x	x	x	x
sll1662	probable prephenate dehydratase	x	x	x	x	x
sll1663	phycocyanin alpha phycocyanobilin lyase related protein	x	x	x	x	x
sll1664	probable glycosyl transferase	x	x	x	x	x
sll1665	unknown protein	x	x	x	x	x
sll1667	periplasmic protein, similar to mitochondrial outer membrane 72K protein	x	x	x	x	x
sll1669	shikimate kinase	x	x	x	x	x
sll1672	two-component hybrid sensor and regulator	x	x	x	x	x
sll1673	two-component response regulator	x	x	x	x	x
sll1676	4-alpha-glucanotransferase	x	x	x	x	x
sll1677	similar to spore maturation protein B	x	x	x	x	x
sll1679	periplasmic protease HhoA	x	x	x	x	x
sll1680	hypothetical protein	x	x	x	x	x
sll1682	alanine dehydrogenase	x	x	x	x	x
sll1687	unknown protein	x	x	x	x	x
sll1688	threonine synthase	x	x	x	x	x
sll1689	group2 RNA polymerase sigma factor SigE	x	x	x	x	x
sll1692	hypothetical protein	x	x	x	x	x
sll1693	hypothetical protein	x	x	x	x	x
sll1694	pilin polypeptide PilA1	x	x	x	x	x
sll1696	hypothetical protein	x	x	x	x	x
sll1699	oligopeptide-binding protein of oligopeptide ABC transporter	x	x	x	x	x
sll1702	hypothetical protein YCF51	x	x	x	x	x
sll1708	two-component response regulator NarL subfamily	x	x	x	x	x
sll1709	3-ketoacyl-acyl carrier protein reductase	x	x	x	x	x
sll1712	DNA binding protein HU	x	x	x	x	x
sll1721	pyruvate dehydrogenase E1 component, beta subunit	x	x	x	x	x
sll1734	protein involved in low CO2-inducible, high affinity CO2 uptake	x	x	x	x	x
sll1735	hypothetical protein	x	x	x	x	x
sll1739	unknown protein	x	x	x	x	x
sll1740	50S ribosomal protein L19	x	x	x	x	x
sll1742	transcription antitermination protein NusG	x	x	x	x	x
sll1743	50S ribosomal protein L11	x	x	x	x	x
sll1744	50S ribosomal protein L1	x	x	x	x	x
sll1745	50S ribosomal protein L10	x	x	x	x	x
sll1746	50S ribosomal protein L12	x	x	x	x	x
sll1747	chorismate synthase	x	x	x	x	x
sll1750	urease alpha subunit	x	x	x	x	x
sll1757	hypothetical protein	x	x	x	x	x
sll1760	homoserine kinase	x	x	x	x	x
sll1762	periplasmic protein, putative polar amino acid transport system substrate-binding protein	x	x	x	x	x
sll1767	30S ribosomal protein S6	x	x	x	x	x
sll1769	hypothetical protein	x	x	x	x	x
sll1770	hypothetical protein	x	x	x	x	x
sll1771	protein serin-threonin phosphatase	x	x	x	x	x
sll1772	DNA mismatch repair protein MutS	x	x	x	x	x
sll1775	hypothetical protein	x	x	x	x	x
sll1776	deoxyribose-phosphate aldolase	x	x	x	x	x
sll1783	hypothetical protein	x	x	x	x	x
sll1784	periplasmic protein, function unknown	x	x	x	x	x
sll1785	periplasmic protein, function unknown	x	x	x	x	x
sll1786	putative deoxyribonuclease, tatD homolog	x	x	x	x	x
sll1787	RNA polymerase beta subunit	x	x	x	x	x
sll1789	RNA polymerase beta prime subunit	x	x	x	x	x
sll1796	cytochrome c553	x	x	x	x	x
sll1799	50S ribosomal protein L3	x	x	x	x	x
sll1800	50S ribosomal protein L4	x	x	x	x	x
sll1801	50S ribosomal protein L23	x	x	x	x	x
sll1802	50S ribosomal protein L2	x	x	x	x	x
sll1803	50S ribosomal protein L22	x	x	x	x	x
sll1804	30S ribosomal protein S3	x	x	x	x	x
sll1805	50S ribosomal protein L16	x	x	x	x	x
sll1806	50S ribosomal protein L14	x	x	x	x	x
sll1807	50S ribosomal protein L24	x	x	x	x	x
sll1808	50S ribosomal protein L5	x	x	x	x	x
sll1809	30S ribosomal protein S8	x	x	x	x	x
sll1810	50S ribosomal protein L6	x	x	x	x	x
sll1811	50S ribosomal protein L18	x	x	x	x	x
sll1812	30S ribosomal protein S5	x	x	x	x	x
sll1813	50S ribosomal protein L15	x	x	x	x	x
sll1814	preprotein translocase SecY subunit	x	x	x	x	x
sll1815	adenylate kinase	x	x	x	x	x
sll1816	30S ribosomal protein S13	x	x	x	x	x
sll1817	30S ribosomal protein S11	x	x	x	x	x
sll1818	RNA polymerase alpha subunit	x	x	x	x	x
sll1819	50S ribosomal protein L17	x	x	x	x	x
sll1821	50S ribosomal protein L13	x	x	x	x	x
sll1822	30S ribosomal protein S9	x	x	x	x	x
sll1823	adenylosuccinate synthetase	x	x	x	x	x
sll1824	50S ribosomal protein L25	x	x	x	x	x
sll1825	hypothetical protein	x	x	x	x	x
sll1830	unknown protein	x	x	x	x	x
sll1835	periplasmic protein, function unknown	x	x	x	x	x
sll1837	periplasmic protein, function unknown	x	x	x	x	x
sll1841	pyruvate dehydrogenase dihydrolipoamide acetyltransferase component (E2)	x	x	x	x	x
sll1852	nucleoside diphosphate kinase	x	x	x	x	x
sll1854	exodeoxyribonuclease III	x	x	x	x	x
sll1863	unknown protein	x	x	x	x	x
sll1865	peptide chain release factor 2	x	x	x	x	x
sll1866	hypothetical protein	x	x	x	x	x
sll1871	two-component system sensory histidine kinase	x	x	x	x	x
sll1872	transcriptional regulator	x	x	x	x	x
sll1873	unknown protein	x	x	x	x	x
sll1879	two-component response regulator	x	x	x	x	x
sll1883	arginine biosynthesis bifunctional protein ArgJ	x	x	x	x	x
sll1884	hypothetical protein	x	x	x	x	x
sll1888	two-component sensor histidine kinase	x	x	x	x	x
sll1891	unknown protein	x	x	x	x	x
sll1892	unknown protein	x	x	x	x	x
sll1893	cyclase	x	x	x	x	x
sll1894	riboflavin biosynthesis protein RibA	x	x	x	x	x
sll1895	hypothetical protein	x	x	x	x	x
sll1902	hypothetical protein	x	x	x	x	x
sll1905	two-component hybrid sensor and regulator	x	x	x	x	x
sll1908	D-3-phosphoglycerate dehydrogenase	x	x	x	x	x
sll1909	probable methyltransferase	x	x	x	x	x
sll1910	protein conferring resistance to acetazolamide Zam	x	x	x	x	x
sll1911	hypothetical protein	x	x	x	x	x
sll1913	hypothetical protein	x	x	x	x	x
sll1920	copper-transporting P-type ATPase PacS	x	x	x	x	x
sll1927	ABC transporter ATP-binding protein	x	x	x	x	x
sll1931	serine hydroxymethyltransferase	x	x	x	x	x
sll1932	DnaK protein	x	x	x	x	x
sll1933	DnaJ protein, heat shock protein 40, molecular chaperone	x	x	x	x	x
sll1937	ferric uptake regulation protein	x	x	x	x	x
sll1938	hypothetical protein	x	x	x	x	x
sll1940	hypothetical protein	x	x	x	x	x
sll1941	DNA gyrase A subunit	x	x	x	x	x
sll1945	1-deoxyxylulose-5-phosphate synthase	x	x	x	x	x
sll1949	unknown protein	x	x	x	x	x
sll1950	unknown protein	x	x	x	x	x
sll1951	unknown protein	x	x	x	x	x
sll1956	hypothetical protein	x	x	x	x	x
sll1957	transcriptional regulator	x	x	x	x	x
sll1958	histidinol phosphate aminotransferase	x	x	x	x	x
sll1961	hypothetical protein	x	x	x	x	x
sll1967	probable RNA methyltransferase	x	x	x	x	x
sll1971	probable hexosyltransferase	x	x	x	x	x
sll1979	hypothetical protein	x	x	x	x	x
sll1981	acetolactate synthase	x	x	x	x	x
sll1987	catalase peroxidase	x	x	x	x	x
sll1994	porphobilinogen synthase (5-aminolevulinate dehydratase)	x	x	x	x	x
sll2001	leucine aminopeptidase	x	x	x	x	x
sll2002	hypothetical protein	x	x	x	x	x
sll2005	DNA gyrase B subunit [Contains: Ssp gyrB intein]	x	x	x	x	x
sll2009	processing protease	x	x	x	x	x
sll2010	UDP-N-acetylmuramoylalanine--D-glutamate ligase	x	x	x	x	x
sll2014	sugar fermentation stimulation protein	x	x	x	x	x
sll5034	hypothetical protein	x	x	x	x	x
sll5048	probable glycosyltransferase	x	x	x	x	x
sll5059	two-component response regulator	x	x	x	x	x
sll5066	probable plasmid partitioning protein, ParA family	x	x	x	x	x
sll5075	hypothetical protein	x	x	x	x	x
sll5079	probable short chain dehydrogenase	x	x	x	x	x
sll5080	non-heme chloroperoxidase	x	x	x	x	x
sll6017	hypothetical protein	x	x	x	x	x
sll6036	chromosome partitioning protein, ParA family	x	x	x	x	x
sll6055	hypothetical protein	x	x	x	x	x
sll6093	chromosome partitioning protein, ParA family	x	x	x	x	x
sll7043	unknown protein	x	x	x	x	x
sll7044	plasmid partition protein ParA homolog	x	x	x	x	x
sll7062	unknown protein	x	x	x	x	x
sll7085	unknown protein	x	x	x	x	x
sll7086	unknown protein	x	x	x	x	x
sll7087	unknown protein	x	x	x	x	x
sll7089	unknown protein	x	x	x	x	x
sll7090	unknown protein	x	x	x	x	x
sll8001	hypothetical protein	x	x	x	x	x
sll8002	hypothetical protein	x	x	x	x	x
sll8004	hypothetical protein	x	x	x	x	x
sll8007	unknown protein	x	x	x	x	x
sll8049	type I site-specific deoxyribonuclease chain R	x	x	x	x	x
slr0001	hypothetical protein	x	x	x	x	x
slr0006	unknown protein	x	x	x	x	x
slr0007	probable sugar-phosphate nucleotidyltransferase	x	x	x	x	x
slr0009	ribulose bisphosphate carboxylase large subunit	x	x	x	x	x
slr0012	ribulose bisphosphate carboxylase small subunit	x	x	x	x	x
slr0013	hypothetical protein	x	x	x	x	x
slr0015	lipid A disaccharide synthase	x	x	x	x	x
slr0017	UDP-N-acetylglucosamine 1-carboxyvinyltransferase	x	x	x	x	x
slr0018	fumarase	x	x	x	x	x
slr0021	protease	x	x	x	x	x
slr0023	unknown protein	x	x	x	x	x
slr0031	hypothetical protein	x	x	x	x	x
slr0032	probable branched-chain amino acid aminotransferase	x	x	x	x	x
slr0033	glutamyl-tRNA(Gln) amidotransferase subunit C	x	x	x	x	x
slr0038	hypothetical protein	x	x	x	x	x
slr0039	hypothetical protein	x	x	x	x	x
slr0049	hypothetical protein	x	x	x	x	x
slr0050	hypothetical protein YCF56	x	x	x	x	x
slr0051	periplasmic beta-type carbonic anhydrase	x	x	x	x	x
slr0055	anthranilate synthase component II	x	x	x	x	x
slr0058	hypothetical protein	x	x	x	x	x
slr0063	pilus biogenesis protein homologous to general secretion pathway protein E	x	x	x	x	x
slr0065	hypothetical protein	x	x	x	x	x
slr0066	riboflavin biosynthesis protein RibD	x	x	x	x	x
slr0067	MRP protein homolog	x	x	x	x	x
slr0070	methionyl-tRNA formyltransferase	x	x	x	x	x
slr0072	glucose inhibited division protein B	x	x	x	x	x
slr0073	two-component sensor histidine kinase	x	x	x	x	x
slr0074	ABC transporter subunit	x	x	x	x	x
slr0075	ABC transporter ATP-binding protein	x	x	x	x	x
slr0076	hypothetical protein	x	x	x	x	x
slr0077	cysteine desulfurase	x	x	x	x	x
slr0079	probable general secretion pathway protein E	x	x	x	x	x
slr0080	ribonuclease H	x	x	x	x	x
slr0081	two-component response regulator OmpR subfamily	x	x	x	x	x
slr0082	hypothetical protein	x	x	x	x	x
slr0083	RNA helicase Light	x	x	x	x	x
slr0086	similar to DnaK protein	x	x	x	x	x
slr0089	gamma-tocopherol methyltransferase	x	x	x	x	x
slr0091	aldehyde dehydrogenase	x	x	x	x	x
slr0093	DnaJ protein, heat shock protein 40, molecular chaperone	x	x	x	x	x
slr0105	hypothetical protein	x	x	x	x	x
slr0106	unknown protein	x	x	x	x	x
slr0110	hypothetical protein	x	x	x	x	x
slr0111	unknown protein	x	x	x	x	x
slr0115	response regulator for energy transfer from phycobilisomes to photosystems	x	x	x	x	x
slr0116	phycocyanobilin:ferredoxin oxidoreductase	x	x	x	x	x
slr0118	thiamine biosynthesis protein ThiC	x	x	x	x	x
slr0144	hypothetical protein	x	x	x	x	x
slr0145	unknown protein	x	x	x	x	x
slr0146	hypothetical protein	x	x	x	x	x
slr0147	hypothetical protein	x	x	x	x	x
slr0148	hypothetical protein	x	x	x	x	x
slr0149	hypothetical protein	x	x	x	x	x
slr0151	unknown protein	x	x	x	x	x
slr0156	ClpB protein	x	x	x	x	x
slr0161	twitching motility protein PilT	x	x	x	x	x
slr0162	a part of pilC, pilin biogenesis protein, required for twitching motility	x	x	x	x	x
slr0163	a part of pilC, pilin biogenesis protein, required for twitching motility	x	x	x	x	x
slr0164	ATP-dependent Clp protease proteolytic subunit	x	x	x	x	x
slr0165	ATP-dependent Clp protease proteolytic subunit	x	x	x	x	x
slr0169	hypothetical protein	x	x	x	x	x
slr0171	photosystem I assembly related protein Ycf37	x	x	x	x	x
slr0172	hypothetical protein	x	x	x	x	x
slr0184	unknown protein	x	x	x	x	x
slr0185	orotate phosphoribosyltransferase	x	x	x	x	x
slr0186	2-isopropylmalate synthase	x	x	x	x	x
slr0191	amidase enhancer, periplasmic protein	x	x	x	x	x
slr0193	RNA-binding protein	x	x	x	x	x
slr0194	ribose 5-phosphate isomerase	x	x	x	x	x
slr0197	competence protein	x	x	x	x	x
slr0201	heterodisulfide reductase subunit B	x	x	x	x	x
slr0207	hypothetical protein	x	x	x	x	x
slr0209	unknown protein	x	x	x	x	x
slr0212	5-methyltetrahydrofolate--homocysteine methyltransferase	x	x	x	x	x
slr0213	GMP synthetase	x	x	x	x	x
slr0220	glycyl-tRNA synthetase beta chain	x	x	x	x	x
slr0226	unknown protein	x	x	x	x	x
slr0228	cell division protein FtsH	x	x	x	x	x
slr0229	3-hydroxyisobutyrate dehydrogenase	x	x	x	x	x
slr0233	thioredoxin M	x	x	x	x	x
slr0236	similar to glutathione S-transferase	x	x	x	x	x
slr0237	glycogen operon protein GlgX homolog	x	x	x	x	x
slr0242	bacterioferritin comigratory protein homolog	x	x	x	x	x
slr0243	hypothetical protein	x	x	x	x	x
slr0244	hypothetical protein	x	x	x	x	x
slr0250	hypothetical protein	x	x	x	x	x
slr0251	ATP-binding protein of ABC transporter	x	x	x	x	x
slr0254	hypothetical protein	x	x	x	x	x
slr0257	periplasmic carboxyl-terminal protease	x	x	x	x	x
slr0260	cob(I)alamin adenosyltransferase	x	x	x	x	x
slr0261	NADH dehydrogenase subunit 7	x	x	x	x	x
slr0267	hypothetical protein	x	x	x	x	x
slr0280	hypothetical protein	x	x	x	x	x
slr0287	hypothetical protein	x	x	x	x	x
slr0288	glutamate--ammonia ligase	x	x	x	x	x
slr0293	glycine dehydrogenase	x	x	x	x	x
slr0298	FraH protein homolog	x	x	x	x	x
slr0300	hypothetical protein	x	x	x	x	x
slr0301	phosphoenolpyruvate synthase	x	x	x	x	x
slr0312	two-component response regulator NarL subfamily	x	x	x	x	x
slr0315	probable oxidoreductase	x	x	x	x	x
slr0317	hypothetical protein	x	x	x	x	x
slr0321	GTP-binding protein ERA homolog	x	x	x	x	x
slr0322	two-component hybrid sensor and regulator	x	x	x	x	x
slr0323	putative alpha-mannosidase	x	x	x	x	x
slr0325	hypothetical protein	x	x	x	x	x
slr0326	hypothetical protein	x	x	x	x	x
slr0328	low molecular weight phosphotyrosine protein phosphatase	x	x	x	x	x
slr0329	glucokinase	x	x	x	x	x
slr0331	NADH dehydrogenase subunit 4 (involved in photosystem-1 cyclic electron flow)	x	x	x	x	x
slr0333	unknown protein	x	x	x	x	x
slr0334	unknown protein	x	x	x	x	x
slr0335	phycobilisome core-membrane linker polypeptide	x	x	x	x	x
slr0338	probable oxidoreductase	x	x	x	x	x
slr0342	cytochrome b6	x	x	x	x	x
slr0343	cytochrome b6-f complex subunit 4	x	x	x	x	x
slr0346	ribonuclease III	x	x	x	x	x
slr0348	hypothetical protein	x	x	x	x	x
slr0354	ATP-binding protein of ABC transporter	x	x	x	x	x
slr0355	hypothetical protein	x	x	x	x	x
slr0357	histidyl-tRNA synthetase	x	x	x	x	x
slr0361	probable ribosomal large subunit pseudouridine synthase B	x	x	x	x	x
slr0362	hypothetical protein	x	x	x	x	x
slr0369	RND multidrug efflux transporter	x	x	x	x	x
slr0370	succinate-semialdehyde dehydrogenase (NADP+)	x	x	x	x	x
slr0374	hypothetical protein	x	x	x	x	x
slr0379	thymidylate kinase	x	x	x	x	x
slr0380	hypothetical protein	x	x	x	x	x
slr0381	lactoylglutathione lyase	x	x	x	x	x
slr0384	sulfoquinovosyldiacylglycerol biosynthesis protein SqdX	x	x	x	x	x
slr0386	unknown protein	x	x	x	x	x
slr0387	cysteine desulfurase NifS	x	x	x	x	x
slr0394	phosphoglycerate kinase	x	x	x	x	x
slr0397	hypothetical protein	x	x	x	x	x
slr0398	unknown protein	x	x	x	x	x
slr0399	chaperon-like protein for quinone binding in photosystem II	x	x	x	x	x
slr0401	periplasmic polyamine-binding protein of ABC transporter	x	x	x	x	x
slr0404	hypothetical protein	x	x	x	x	x
slr0406	dihydroorotase	x	x	x	x	x
slr0416	unknown protein	x	x	x	x	x
slr0417	DNA gyrase subunit A	x	x	x	x	x
slr0420	hypothetical protein	x	x	x	x	x
slr0426	GTP cyclohydrolase I	x	x	x	x	x
slr0427	putative competence-damage protein	x	x	x	x	x
slr0431	hypothetical protein	x	x	x	x	x
slr0434	elongation factor P	x	x	x	x	x
slr0435	biotin carboxyl carrier protein of acetyl-CoA carboxylase	x	x	x	x	x
slr0439	unknown protein	x	x	x	x	x
slr0440	hypothetical protein	x	x	x	x	x
slr0442	unknown protein	x	x	x	x	x
slr0443	hypothetical protein	x	x	x	x	x
slr0444	3-phosphoshikimate 1-carboxyvinyltransferase	x	x	x	x	x
slr0447	periplasmic protein, ABC-type urea transport system substrate-binding protein	x	x	x	x	x
slr0451	putative helicase	x	x	x	x	x
slr0452	dihydroxyacid dehydratase	x	x	x	x	x
slr0453	hypothetical protein	x	x	x	x	x
slr0454	RND multidrug efflux transporter	x	x	x	x	x
slr0455	hypothetical protein	x	x	x	x	x
slr0458	unknown protein	x	x	x	x	x
slr0467	conserved component of ABC transporter for natural amino acids	x	x	x	x	x
slr0468	unknown protein	x	x	x	x	x
slr0469	30S ribosomal protein S4	x	x	x	x	x
slr0473	cyanobacterial phytochrome 1, two-component sensor histidine kinase	x	x	x	x	x
slr0476	unknown protein	x	x	x	x	x
slr0477	phosphoribosylglycinamide formyltransferase	x	x	x	x	x
slr0480	hypothetical protein YCF46	x	x	x	x	x
slr0483	hypothetical protein	x	x	x	x	x
slr0484	two-component sensor histidine kinase	x	x	x	x	x
slr0493	similar to mannose-1-phosphate guanylyltransferase	x	x	x	x	x
slr0502	cobalamin synthesis protein cobW homolog	x	x	x	x	x
slr0503	hypothetical protein YCF66	x	x	x	x	x
slr0506	light-dependent NADPH-protochlorophyllide oxidoreductase	x	x	x	x	x
slr0513	iron transport system substrate-binding protein, periplasmic protein	x	x	x	x	x
slr0516	hypothetical protein	x	x	x	x	x
slr0520	phosphoribosyl formylglycinamidine synthase	x	x	x	x	x
slr0523	similar to dethiobiotin synthetase	x	x	x	x	x
slr0525	Mg-protoporphyrin IX methyl transferase	x	x	x	x	x
slr0526	3-methyl-2-oxobutanoate hydroxymethyltransferase	x	x	x	x	x
slr0528	UDP-N-acetylmuramoylalanyl-D-glutamate--2, 6-diaminopimelate ligase	x	x	x	x	x
slr0534	probable transglycosylase	x	x	x	x	x
slr0535	protease	x	x	x	x	x
slr0536	uroporphyrinogen decarboxylase	x	x	x	x	x
slr0537	putative sugar kinase	x	x	x	x	x
slr0541	probable amidotransferase	x	x	x	x	x
slr0542	ATP-dependent protease ClpP	x	x	x	x	x
slr0543	tryptophan synthase beta subunit	x	x	x	x	x
slr0545	hypothetical protein	x	x	x	x	x
slr0546	indole-3-glycerol phosphate synthase	x	x	x	x	x
slr0549	aspartate beta-semialdehyde dehydrogenese	x	x	x	x	x
slr0550	dihydrodipicolinate synthase	x	x	x	x	x
slr0551	hypothetical protein	x	x	x	x	x
slr0552	hypothetical protein	x	x	x	x	x
slr0553	hypothetical protein	x	x	x	x	x
slr0557	valyl-tRNA synthetase	x	x	x	x	x
slr0559	periplasmic binding protein of ABC transporter for natural amino acids	x	x	x	x	x
slr0565	hypothetical protein	x	x	x	x	x
slr0569	unknown protein	x	x	x	x	x
slr0574	cytochrome P450	x	x	x	x	x
slr0575	hypothetical protein	x	x	x	x	x
slr0580	aluminum resistance protein homolog	x	x	x	x	x
slr0583	similar to GDP-fucose synthetase	x	x	x	x	x
slr0585	argininosuccinate synthetase	x	x	x	x	x
slr0586	hypothetical protein	x	x	x	x	x
slr0591	ribonucleoside-diphosphate reductase beta chain	x	x	x	x	x
slr0597	phosphoribosyl aminoimidazole carboxy formyl formyltransferase/inosinemonophosphate cyclohydrolase (PUR-H(J))	x	x	x	x	x
slr0599	serine/threonine kinase	x	x	x	x	x
slr0600	NADP-thioredoxin reductase	x	x	x	x	x
slr0601	unknown protein	x	x	x	x	x
slr0604	GTP-binding protein	x	x	x	x	x
slr0605	hypothetical protein	x	x	x	x	x
slr0606	hypothetical protein	x	x	x	x	x
slr0608	histidine biosynthesis bifunctional protein HisIE	x	x	x	x	x
slr0609	hypothetical protein	x	x	x	x	x
slr0611	solanesyl diphosphate synthase	x	x	x	x	x
slr0613	hypothetical protein	x	x	x	x	x
slr0617	unknown protein	x	x	x	x	x
slr0619	hypothetical protein	x	x	x	x	x
slr0623	thioredoxin	x	x	x	x	x
slr0624	UDP-N-acetylglucosamine 2-epimerase	x	x	x	x	x
slr0626	probable glycosyltransferase	x	x	x	x	x
slr0628	30S ribosomal protein S14	x	x	x	x	x
slr0633	thiamine biosynthesis protein ThiG	x	x	x	x	x
slr0634	unknown protein	x	x	x	x	x
slr0635	hypothetical protein	x	x	x	x	x
slr0637	hypothetical protein	x	x	x	x	x
slr0638	glycyl-tRNA synthetase alpha chain	x	x	x	x	x
slr0643	hypothetical protein	x	x	x	x	x
slr0645	hypothetical protein	x	x	x	x	x
slr0646	probable D-alanyl-D-alanine carboxypeptidase	x	x	x	x	x
slr0649	methionyl-tRNA synthetase	x	x	x	x	x
slr0650	hypothetical protein	x	x	x	x	x
slr0651	hypothetical protein	x	x	x	x	x
slr0652	phosphorybosilformimino-5-amino- phosphorybosil-4-imidazolecarboxamideisomerase	x	x	x	x	x
slr0653	principal RNA polymerase sigma factor SigA	x	x	x	x	x
slr0654	unknown protein	x	x	x	x	x
slr0657	aspartate kinase	x	x	x	x	x
slr0658	unknown protein	x	x	x	x	x
slr0659	oligopeptidase A	x	x	x	x	x
slr0661	pyrroline-5-carboxylate reductase	x	x	x	x	x
slr0662	arginine decarboxylase	x	x	x	x	x
slr0665	aconitate hydratase	x	x	x	x	x
slr0666	unknown protein	x	x	x	x	x
slr0667	unknown protein	x	x	x	x	x
slr0670	hypothetical protein	x	x	x	x	x
slr0676	adenylylsulfate kinase	x	x	x	x	x
slr0677	biopolymer transport ExbB like protein	x	x	x	x	x
slr0678	biopolymer transport ExbD like protein	x	x	x	x	x
slr0686	hypothetical protein	x	x	x	x	x
slr0688	hypothetical protein	x	x	x	x	x
slr0689	hypothetical protein	x	x	x	x	x
slr0692	hypothetical protein YCF45	x	x	x	x	x
slr0695	hypothetical protein	x	x	x	x	x
slr0697	5-oxoprolinase homolog	x	x	x	x	x
slr0707	DNA polymerase I	x	x	x	x	x
slr0708	periplasmic protein, function unknown	x	x	x	x	x
slr0709	hypothetical protein	x	x	x	x	x
slr0710	glutamate dehydrogenase (NADP+)	x	x	x	x	x
slr0711	hypothetical protein	x	x	x	x	x
slr0719	unknown protein	x	x	x	x	x
slr0721	malic enzyme	x	x	x	x	x
slr0723	hypothetical protein	x	x	x	x	x
slr0727	unknown protein	x	x	x	x	x
slr0729	hypothetical protein	x	x	x	x	x
slr0730	hypothetical protein	x	x	x	x	x
slr0731	hypothetical protein	x	x	x	x	x
slr0737	photosystem I subunit II	x	x	x	x	x
slr0738	anthranilate synthetase alpha-subunit	x	x	x	x	x
slr0739	geranylgeranyl pyrophosphate synthase	x	x	x	x	x
slr0740	hypothetical protein	x	x	x	x	x
slr0742	hypothetical protein	x	x	x	x	x
slr0743	similar to N utilization substance protein	x	x	x	x	x
slr0744	translation initiation factor IF-2	x	x	x	x	x
slr0746	glucosylglycerolphosphate phosphatase	x	x	x	x	x
slr0750	light-independent protochlorophyllide reductase subunit ChlN	x	x	x	x	x
slr0752	enolase	x	x	x	x	x
slr0756	circadian clock protein KaiA homolog	x	x	x	x	x
slr0757	circadian clock protein KaiB homolog	x	x	x	x	x
slr0758	circadian clock protein KaiC homolog	x	x	x	x	x
slr0765	hypothetical protein	x	x	x	x	x
slr0769	hypothetical protein	x	x	x	x	x
slr0772	light-independent protochlorophyllide reductase subunit ChlB	x	x	x	x	x
slr0773	hypothetical protein	x	x	x	x	x
slr0774	protein-export membrane protein SecD	x	x	x	x	x
slr0775	protein-export membrane protein SecF	x	x	x	x	x
slr0776	UDP-3-o-[3-hydroxymyristoyl] glucosamine n-acyltransferase	x	x	x	x	x
slr0780	hypothetical protein	x	x	x	x	x
slr0782	putative flavin-containing monoamine oxidase	x	x	x	x	x
slr0783	triosephosphate isomerase	x	x	x	x	x
slr0806	hypothetical protein	x	x	x	x	x
slr0808	16S rRNA processing protein RimM homolog	x	x	x	x	x
slr0809	dTDP-glucose 4,6-dehydratase	x	x	x	x	x
slr0818	hypothetical protein	x	x	x	x	x
slr0821	hypothetical protein	x	x	x	x	x
slr0823	photosystem I assembly related protein	x	x	x	x	x
slr0825	probable peptidase	x	x	x	x	x
slr0835	MoxR protein homolog	x	x	x	x	x
slr0836	dTDP-glucose 4,6-dehydratase	x	x	x	x	x
slr0838	phosphoribosyl formylglycinamidine cyclo-ligase	x	x	x	x	x
slr0839	ferrochelatase	x	x	x	x	x
slr0841	periplasmic protein, function unknown	x	x	x	x	x
slr0842	hypothetical protein	x	x	x	x	x
slr0844	NADH dehydrogenase subunit 5	x	x	x	x	x
slr0848	hypothetical protein	x	x	x	x	x
slr0854	DNA photolyase	x	x	x	x	x
slr0861	glycinamide ribonucleotide transformylase	x	x	x	x	x
slr0862	probable sugar kinase	x	x	x	x	x
slr0863	hypothetical protein	x	x	x	x	x
slr0864	ATP-binding protein of ABC transporter	x	x	x	x	x
slr0869	hypothetical protein	x	x	x	x	x
slr0872	hypothetical protein	x	x	x	x	x
slr0875	large-conductance mechanosensitive channel	x	x	x	x	x
slr0876	hypothetical protein	x	x	x	x	x
slr0877	glutamyl-tRNA(Gln) amidotransferase subunit A	x	x	x	x	x
slr0879	glycine decarboxylase complex H-protein	x	x	x	x	x
slr0880	similar to fibronectin binding protein	x	x	x	x	x
slr0882	hypothetical protein YCF84	x	x	x	x	x
slr0884	glyceraldehyde 3-phosphate dehydrogenase 1 (NAD+)	x	x	x	x	x
slr0885	hypothetical protein	x	x	x	x	x
slr0886	3-oxoacyl-[acyl-carrier protein] reductase	x	x	x	x	x
slr0890	unknown protein	x	x	x	x	x
slr0891	N-acetylmuramoyl-L-alanine amidase	x	x	x	x	x
slr0898	ferredoxin--nitrite reductase	x	x	x	x	x
slr0899	cyanate lyase	x	x	x	x	x
slr0900	molybdopterin biosynthesis MoeA protein	x	x	x	x	x
slr0904	competence protein ComM homolog	x	x	x	x	x
slr0906	photosystem II core light harvesting protein	x	x	x	x	x
slr0907	unknown protein	x	x	x	x	x
slr0909	unknown protein	x	x	x	x	x
slr0912	unknown protein	x	x	x	x	x
slr0918	methionine aminopeptidase	x	x	x	x	x
slr0922	peptidyl-tRNA hydrolase	x	x	x	x	x
slr0923	hypothetical protein YCF65	x	x	x	x	x
slr0924	periplasmic protein, function unknown	x	x	x	x	x
slr0925	single-stranded DNA-binding protein	x	x	x	x	x
slr0929	chromosome partitioning protein, ParA family	x	x	x	x	x
slr0930	hypothetical protein	x	x	x	x	x
slr0935	hypothetical protein	x	x	x	x	x
slr0936	nicotinate-nucleotide pyrophosphorylase	x	x	x	x	x
slr0937	unknown protein	x	x	x	x	x
slr0938	probable UDP-N-acetylmuramyl tripeptide synthetase	x	x	x	x	x
slr0940	zeta-carotene desaturase	x	x	x	x	x
slr0941	hypothetical protein	x	x	x	x	x
slr0942	alcohol dehydrogenase [NADP+]	x	x	x	x	x
slr0943	fructose-bisphosphate aldolase, class I	x	x	x	x	x
slr0946	arsenate reductase	x	x	x	x	x
slr0947	response regulator for energy transfer from phycobilisomes to photosystems	x	x	x	x	x
slr0948	hypothetical protein	x	x	x	x	x
slr0951	4-diphosphocytidyl-2C-methyl-D-erythritol synthase	x	x	x	x	x
slr0952	fructose-1,6-bisphosphatase	x	x	x	x	x
slr0954	hypothetical protein	x	x	x	x	x
slr0955	probable tRNA/rRNA methyltransferase	x	x	x	x	x
slr0958	cysteinyl-tRNA synthetase	x	x	x	x	x
slr0959	hypothetical protein	x	x	x	x	x
slr0962	unknown protein	x	x	x	x	x
slr0963	ferredoxin-sulfite reductase	x	x	x	x	x
slr0965	DNA polymerase III beta subunit	x	x	x	x	x
slr0966	tryptophan synthase alpha chain	x	x	x	x	x
slr0969	precorrin methylase	x	x	x	x	x
slr0971	hypothetical protein	x	x	x	x	x
slr0974	initiation factor IF-3	x	x	x	x	x
slr0982	probable polysaccharide ABC transporter ATP binding subunit	x	x	x	x	x
slr0983	glucose-1-phosphate cytidylyltransferase	x	x	x	x	x
slr0984	CDP-glucose 4,6-dehydratase	x	x	x	x	x
slr0985	dTDP-4-dehydrorhamnose 3,5-epimerase	x	x	x	x	x
slr0989	hypothetical protein	x	x	x	x	x
slr0990	hypothetical protein	x	x	x	x	x
slr0992	probable tRNA/rRNA methyltransferase	x	x	x	x	x
slr0993	putative peptidase	x	x	x	x	x
slr1020	sulfolipid biosynthesis protein SqdB	x	x	x	x	x
slr1022	N-acetylornithine aminotransferase	x	x	x	x	x
slr1024	fibrillin	x	x	x	x	x
slr1030	magnesium protoporphyrin IX chelatase subunit I	x	x	x	x	x
slr1031	tyrosyl tRNA synthetase	x	x	x	x	x
slr1033	unknown protein	x	x	x	x	x
slr1034	hypothetical protein YCF41	x	x	x	x	x
slr1039	hypothetical protein	x	x	x	x	x
slr1042	two-component response regulator CheY subfamily	x	x	x	x	x
slr1043	similar to chemotaxis protein CheW	x	x	x	x	x
slr1044	methyl-accepting chemotaxis protein, required for the biogenesis of thick pilli	x	x	x	x	x
slr1046	putative TatA protein	x	x	x	x	x
slr1051	enoyl-[acyl-carrier-protein] reductase	x	x	x	x	x
slr1055	magnesium protoporphyrin IX chelatase subunit H	x	x	x	x	x
slr1063	probable glycosyltransferase	x	x	x	x	x
slr1064	probable glycosyltransferase	x	x	x	x	x
slr1066	unknown protein	x	x	x	x	x
slr1067	UDP-glucose 4-epimerase	x	x	x	x	x
slr1071	unknown protein	x	x	x	x	x
slr1073	unknown protein	x	x	x	x	x
slr1076	probable glycosyltransferase	x	x	x	x	x
slr1077	probable glycosyltransferase	x	x	x	x	x
slr1081	hypothetical protein	x	x	x	x	x
slr1085	probable glycosyltransferase	x	x	x	x	x
slr1090	GTP-binding protein	x	x	x	x	x
slr1096	dihydrolipoamide dehydrogenase	x	x	x	x	x
slr1097	hypothetical protein	x	x	x	x	x
slr1098	hypothetical protein	x	x	x	x	x
slr1100	hypothetical protein	x	x	x	x	x
slr1101	hypothetical protein	x	x	x	x	x
slr1102	hypothetical protein	x	x	x	x	x
slr1103	hypothetical protein	x	x	x	x	x
slr1104	hypothetical protein	x	x	x	x	x
slr1105	GTP-binding protein TypA/BipA homolog	x	x	x	x	x
slr1106	prohibitin	x	x	x	x	x
slr1109	similar to ankyrin	x	x	x	x	x
slr1110	hypothetical protein	x	x	x	x	x
slr1116	hypothetical protein	x	x	x	x	x
slr1117	hypothetical protein	x	x	x	x	x
slr1122	hypothetical protein	x	x	x	x	x
slr1123	guanylate kinase	x	x	x	x	x
slr1124	phosphoglycerate mutase	x	x	x	x	x
slr1125	probable glucosyl transferase	x	x	x	x	x
slr1127	unknown protein	x	x	x	x	x
slr1128	hypothetical protein	x	x	x	x	x
slr1129	ribonuclease E	x	x	x	x	x
slr1133	L-argininosuccinate lyase	x	x	x	x	x
slr1136	cytochrome c oxidase subunit II	x	x	x	x	x
slr1139	thioredoxin	x	x	x	x	x
slr1140	DegT/DnrJ/EryC1/StrS family protein	x	x	x	x	x
slr1143	hypothetical protein	x	x	x	x	x
slr1149	ATP-binding protein of ABC transporter	x	x	x	x	x
slr1150	unknown protein	x	x	x	x	x
slr1159	glycinamide ribonucleotide synthetase	x	x	x	x	x
slr1160	periplasmic protein, function unknown	x	x	x	x	x
slr1161	hypothetical protein	x	x	x	x	x
slr1165	sulfate adenylyltransferase	x	x	x	x	x
slr1166	UDP-glucose:tetrahydrobiopterin glucosyltransferase	x	x	x	x	x
slr1169	unknown protein	x	x	x	x	x
slr1171	glutathione peroxidase-like NADPH peroxidase,glutathione peroxidase	x	x	x	x	x
slr1173	hypothetical protein	x	x	x	x	x
slr1176	glucose-1-phosphate adenylyltransferase	x	x	x	x	x
slr1177	hypothetical protein	x	x	x	x	x
slr1179	hypothetical protein	x	x	x	x	x
slr1183	hypothetical protein	x	x	x	x	x
slr1188	hypothetical protein	x	x	x	x	x
slr1189	unknown protein	x	x	x	x	x
slr1192	probable alcohol dehydrogenase	x	x	x	x	x
slr1196	periplasmic protein, function unknown	x	x	x	x	x
slr1198	antioxidant protein	x	x	x	x	x
slr1201	urea transport system permease protein	x	x	x	x	x
slr1204	protease	x	x	x	x	x
slr1205	similar to chlorobenzene dioxygenase, ferredoxin component	x	x	x	x	x
slr1207	hypothetical protein	x	x	x	x	x
slr1208	probable oxidoreductase	x	x	x	x	x
slr1216	Mg2+ transport protein	x	x	x	x	x
slr1218	hypothetical protein YCF39	x	x	x	x	x
slr1219	urease accessory protein E	x	x	x	x	x
slr1220	hypothetical protein	x	x	x	x	x
slr1223	hypothetical protein	x	x	x	x	x
slr1224	ATP-binding protein of sugar ABC transporter	x	x	x	x	x
slr1225	serine/threonine kinase	x	x	x	x	x
slr1226	phosphoribosyl aminoidazole succinocarboxamide synthetase	x	x	x	x	x
slr1227	chloroplastic outer envelope membrane protein homolog	x	x	x	x	x
slr1228	peptide-chain-release factor 3	x	x	x	x	x
slr1232	unknown protein	x	x	x	x	x
slr1233	succinate dehydrogenase flavoprotein subunit	x	x	x	x	x
slr1234	protein kinase C inhibitor	x	x	x	x	x
slr1235	hypothetical protein	x	x	x	x	x
slr1238	glutathione synthetase	x	x	x	x	x
slr1239	pyridine nucleotide transhydrogenase alpha subunit	x	x	x	x	x
slr1240	unknown protein	x	x	x	x	x
slr1247	phosphate-binding periplasmic protein precursor (PBP)	x	x	x	x	x
slr1251	peptidyl-prolyl cis-trans isomerase	x	x	x	x	x
slr1254	phytoene dehydrogenase (phytoene desaturase)	x	x	x	x	x
slr1256	urease gamma subunit	x	x	x	x	x
slr1258	unknown protein	x	x	x	x	x
slr1259	hypothetical protein	x	x	x	x	x
slr1260	hypothetical protein	x	x	x	x	x
slr1261	hypothetical protein	x	x	x	x	x
slr1263	hypothetical protein	x	x	x	x	x
slr1265	RNA polymerase gamma-subunit	x	x	x	x	x
slr1266	hypothetical protein	x	x	x	x	x
slr1269	gamma-glutamyltranspeptidase	x	x	x	x	x
slr1270	periplasmic protein, function unknown	x	x	x	x	x
slr1271	probable UDP-N-acetyl-D-mannosaminuronic acid transferase	x	x	x	x	x
slr1272	probable porin; major outer membrane protein	x	x	x	x	x
slr1273	hypothetical protein	x	x	x	x	x
slr1274	probable fimbrial assembly protein PilM, required for motility	x	x	x	x	x
slr1275	hypothetical protein	x	x	x	x	x
slr1276	hypothetical protein	x	x	x	x	x
slr1277	pilus assembly protein homologous to general secretion pathway protein D	x	x	x	x	x
slr1280	NADH dehydrogenase subunit NdhK	x	x	x	x	x
slr1281	NADH dehydrogenase subunit I	x	x	x	x	x
slr1289	isocitrate dehydrogenase (NADP+)	x	x	x	x	x
slr1295	iron transport system substrate-binding protein	x	x	x	x	x
slr1299	UDP-glucose dehydrogenase	x	x	x	x	x
slr1301	hypothetical protein	x	x	x	x	x
slr1302	protein involved in constitutive low affinity CO2 uptake	x	x	x	x	x
slr1305	two-component response regulator	x	x	x	x	x
slr1311	photosystem II D1 protein	x	x	x	x	x
slr1312	arginine decarboxylase	x	x	x	x	x
slr1322	putative modulator of DNA gyrase; TldD	x	x	x	x	x
slr1324	two-component hybrid sensor and regulator	x	x	x	x	x
slr1325	GTP pyrophosphokinase	x	x	x	x	x
slr1329	ATP synthase beta subunit	x	x	x	x	x
slr1330	ATP synthase epsilon chain of CF(1)	x	x	x	x	x
slr1331	periplasmic processing protease	x	x	x	x	x
slr1334	phosphoglucomutase/phosphomannomutase	x	x	x	x	x
slr1338	hypothetical protein	x	x	x	x	x
slr1339	hypothetical protein	x	x	x	x	x
slr1340	unknown protein	x	x	x	x	x
slr1342	hypothetical protein	x	x	x	x	x
slr1347	beta-type carbonic anhydrase localized in the carboxysome	x	x	x	x	x
slr1348	serine acetyltransferase	x	x	x	x	x
slr1349	glucose-6-phosphate isomerase	x	x	x	x	x
slr1351	UDP-N-acetylmuramoylalanyl-D-glutamyl-2 6-diaminopimelate--D-alanyl-D-alanine ligase	x	x	x	x	x
slr1353	hypothetical protein	x	x	x	x	x
slr1356	30S ribosomal protein S1	x	x	x	x	x
slr1362	hypothetical protein	x	x	x	x	x
slr1363	hypothetical protein	x	x	x	x	x
slr1364	biotin synthetase	x	x	x	x	x
slr1367	glycogen phosphorylase	x	x	x	x	x
slr1368	precorrin decarbocylase	x	x	x	x	x
slr1377	leader peptidase I (signal peptidase I)	x	x	x	x	x
slr1385	unknown protein	x	x	x	x	x
slr1390	cell division protein FtsH	x	x	x	x	x
slr1391	unknown protein	x	x	x	x	x
slr1393	phytochrome-like protein, two-component sensor histidine kinase	x	x	x	x	x
slr1395	hypothetical protein	x	x	x	x	x
slr1397	unknown protein	x	x	x	x	x
slr1406	periplasmic protein, function unknown	x	x	x	x	x
slr1407	unknown protein	x	x	x	x	x
slr1409	periplasmic WD-repeat protein	x	x	x	x	x
slr1410	periplasmic WD-repeat protein	x	x	x	x	x
slr1411	hypothetical protein	x	x	x	x	x
slr1413	hypothetical protein	x	x	x	x	x
slr1414	two-component sensor histidine kinase	x	x	x	x	x
slr1416	similar to MorR protein	x	x	x	x	x
slr1418	dihydroorotate dehydrogenase	x	x	x	x	x
slr1419	hypothetical protein	x	x	x	x	x
slr1423	UDP-N-acetylmuramate-alanine ligase	x	x	x	x	x
slr1425	hypothetical protein	x	x	x	x	x
slr1426	recombination protein RecR	x	x	x	x	x
slr1428	hypothetical protein	x	x	x	x	x
slr1431	hypothetical protein	x	x	x	x	x
slr1434	pyridine nucleotide transhydrogenase beta subunit	x	x	x	x	x
slr1435	PmbA protein homolog	x	x	x	x	x
slr1437	unknown protein	x	x	x	x	x
slr1438	hypothetical protein	x	x	x	x	x
slr1444	hypothetical protein	x	x	x	x	x
slr1448	fructokinase	x	x	x	x	x
slr1459	phycobilisome core component	x	x	x	x	x
slr1463	elongation factor EF-G	x	x	x	x	x
slr1467	precorrin isomerase	x	x	x	x	x
slr1470	hypothetical protein	x	x	x	x	x
slr1471	hypothetical protein	x	x	x	x	x
slr1472	hypothetical protein	x	x	x	x	x
slr1476	aspartate carbamoyltransferase	x	x	x	x	x
slr1495	hypothetical protein	x	x	x	x	x
slr1503	hypothetical protein	x	x	x	x	x
slr1505	unknown protein	x	x	x	x	x
slr1506	hypothetical protein	x	x	x	x	x
slr1507	hypothetical protein	x	x	x	x	x
slr1508	probable glycosyltransferase	x	x	x	x	x
slr1510	fatty acid/phospholipid synthesis protein PlsX	x	x	x	x	x
slr1511	3-oxoacyl-[acyl-carrier-protein] synthase III	x	x	x	x	x
slr1512	sodium-dependent bicarbonate transporter	x	x	x	x	x
slr1513	periplasmic protein, function unknown	x	x	x	x	x
slr1515	putative membrane protein required for bicarbonate uptake	x	x	x	x	x
slr1516	superoxide dismutase	x	x	x	x	x
slr1517	3-isopropylmalate dehydrogenase	x	x	x	x	x
slr1521	GTP-binding protein	x	x	x	x	x
slr1531	signal recognition particle protein	x	x	x	x	x
slr1533	hypothetical protein	x	x	x	x	x
slr1534	hypothetical protein	x	x	x	x	x
slr1537	unknown protein	x	x	x	x	x
slr1540	mRNA-binding protein	x	x	x	x	x
slr1541	hypothetical protein	x	x	x	x	x
slr1542	2-C-methyl-D-erythritol 2,4-cyclodiphosphate synthase	x	x	x	x	x
slr1549	polypeptide deformylase	x	x	x	x	x
slr1550	lysyl-tRNA synthetase	x	x	x	x	x
slr1552	unknown protein	x	x	x	x	x
slr1556	2-hydroxyacid dehydrogenase homolog	x	x	x	x	x
slr1557	hypothetical protein	x	x	x	x	x
slr1559	shikimate 5-dehydrogenase	x	x	x	x	x
slr1560	histidyl tRNA synthetase	x	x	x	x	x
slr1562	glutaredoxin	x	x	x	x	x
slr1570	hypothetical protein	x	x	x	x	x
slr1571	unknown protein	x	x	x	x	x
slr1572	hypothetical protein	x	x	x	x	x
slr1573	hypothetical protein	x	x	x	x	x
slr1576	unknown protein	x	x	x	x	x
slr1577	hypothetical protein	x	x	x	x	x
slr1579	hypothetical protein	x	x	x	x	x
slr1588	two-component transcription regulator	x	x	x	x	x
slr1590	hypothetical protein	x	x	x	x	x
slr1596	a protein in the cytoplasmic membrane involved in light-induced proton extrusion.	x	x	x	x	x
slr1597	chromosome partitioning ATPase, ParA family	x	x	x	x	x
slr1598	lipoic acid synthetase	x	x	x	x	x
slr1600	hypothetical protein	x	x	x	x	x
slr1603	hypothetical protein	x	x	x	x	x
slr1604	cell division protein FtsH	x	x	x	x	x
slr1609	long-chain-fatty-acid CoA ligase	x	x	x	x	x
slr1610	putative C-3 methyl transferase	x	x	x	x	x
slr1612	hypothetical protein	x	x	x	x	x
slr1613	hypothetical protein	x	x	x	x	x
slr1615	perosamine synthetase	x	x	x	x	x
slr1616	unknown protein	x	x	x	x	x
slr1617	similar to UDP-glucose 4-epimerase	x	x	x	x	x
slr1618	unknown protein	x	x	x	x	x
slr1619	hypothetical protein	x	x	x	x	x
slr1622	soluble inorganic pyrophosphatase	x	x	x	x	x
slr1623	hypothetical protein	x	x	x	x	x
slr1624	hypothetical protein	x	x	x	x	x
slr1626	dihydroneopterin aldolase	x	x	x	x	x
slr1628	hypothetical protein	x	x	x	x	x
slr1639	SsrA-binding protein	x	x	x	x	x
slr1641	ClpB protein	x	x	x	x	x
slr1643	ferredoxin-NADP oxidoreductase	x	x	x	x	x
slr1644	hypothetical protein	x	x	x	x	x
slr1645	photosystem II 11 kD protein	x	x	x	x	x
slr1648	hypothetical protein	x	x	x	x	x
slr1649	hypothetical protein	x	x	x	x	x
slr1655	photosystem I subunit XI	x	x	x	x	x
slr1656	UDP-N-acetylglucosamine--N-acetylmuramyl-(pentapeptide) pyrophosphoryl -undecaprenol N-acetylglucosamine transferase	x	x	x	x	x
slr1657	hypothetical protein	x	x	x	x	x
slr1658	unknown protein	x	x	x	x	x
slr1659	hypothetical protein	x	x	x	x	x
slr1660	hypothetical protein	x	x	x	x	x
slr1665	diaminopimelate epimerase	x	x	x	x	x
slr1666	pleiotropic regulatory protein homolog	x	x	x	x	x
slr1668	periplasmic protein, function unknown (target gene of sycrp1)	x	x	x	x	x
slr1678	50S ribosomal protein L21	x	x	x	x	x
slr1679	hypothetical protein	x	x	x	x	x
slr1686	hypothetical protein	x	x	x	x	x
slr1689	formamidopyrimidine-DNA glycosylase	x	x	x	x	x
slr1691	glutamine-dependent NAD(+) synthetase	x	x	x	x	x
slr1693	two-component response regulator PatA subfamily	x	x	x	x	x
slr1694	expression activator appA homolog	x	x	x	x	x
slr1697	serine/threonine kinase	x	x	x	x	x
slr1702	hypothetical protein	x	x	x	x	x
slr1703	seryl-tRNA synthetase	x	x	x	x	x
slr1706	dihydroflavonol 4-reductase	x	x	x	x	x
slr1710	penicillin-binding protein	x	x	x	x	x
slr1717	hypothetical protein	x	x	x	x	x
slr1718	hypothetical protein	x	x	x	x	x
slr1719	DrgA protein homolog	x	x	x	x	x
slr1720	aspartyl-tRNA synthetase	x	x	x	x	x
slr1721	hypothetical protein	x	x	x	x	x
slr1722	inosine-5&#x27;-monophosphate dehydrogenase	x	x	x	x	x
slr1724	hypothetical protein	x	x	x	x	x
slr1727	Na+/H+ antiporter	x	x	x	x	x
slr1729	potassium-transporting P-type ATPase B chain	x	x	x	x	x
slr1730	potassium-transporting P-type ATPase C chain	x	x	x	x	x
slr1732	hypothetical protein	x	x	x	x	x
slr1734	glucose 6-phosphate dehydrogenase assembly protein	x	x	x	x	x
slr1735	ATP-binding subunit of the ABC-type Bgt permease for basic amino acids and glutamine	x	x	x	x	x
slr1739	photosystem II 13 kDa protein homolog	x	x	x	x	x
slr1740	oligopeptide binding protein of ABC transporter	x	x	x	x	x
slr1742	probable cobyric acid synthase	x	x	x	x	x
slr1743	type 2 NADH dehydrogenase NdbB	x	x	x	x	x
slr1744	N-acetylmuramoyl-L-alanine amidase, periplasmic protein	x	x	x	x	x
slr1751	periplasmic carboxyl-terminal protease	x	x	x	x	x
slr1753	hypothetical protein	x	x	x	x	x
slr1755	NAD+ dependent glycerol-3-phosphate dehydrogenase	x	x	x	x	x
slr1756	glutamate--ammonia ligase	x	x	x	x	x
slr1761	FKBP-type peptidyl-prolyl cis-trans isomerase, periplasmic protein	x	x	x	x	x
slr1762	hypothetical protein	x	x	x	x	x
slr1763	probable methyltransferase	x	x	x	x	x
slr1768	unknown protein	x	x	x	x	x
slr1772	probable hydrolase, periplasmic protein	x	x	x	x	x
slr1777	magnesium protoporphyrin IX chelatase subunit D	x	x	x	x	x
slr1779	pyridoxal phosphate biosynthetic protein PdxJ	x	x	x	x	x
slr1780	hypothetical protein YCF54	x	x	x	x	x
slr1783	two-component response regulator NarL subfamily	x	x	x	x	x
slr1784	biliverdin reductase	x	x	x	x	x
slr1788	unknown protein	x	x	x	x	x
slr1791	phosphoadenosine phosphosulfate reductase	x	x	x	x	x
slr1793	transaldolase	x	x	x	x	x
slr1794	probable anion transporting ATPase	x	x	x	x	x
slr1795	peptide methionine sulfoxide reductase	x	x	x	x	x
slr1796	hypothetical protein	x	x	x	x	x
slr1799	hypothetical protein	x	x	x	x	x
slr1800	hypothetical protein	x	x	x	x	x
slr1808	transfer RNA-Gln reductase	x	x	x	x	x
slr1809	unknown protein	x	x	x	x	x
slr1813	hypothetical protein	x	x	x	x	x
slr1815	hypothetical protein	x	x	x	x	x
slr1816	hypothetical protein	x	x	x	x	x
slr1818	hypothetical protein	x	x	x	x	x
slr1819	hypothetical protein	x	x	x	x	x
slr1821	hypothetical protein	x	x	x	x	x
slr1826	hypothetical protein	x	x	x	x	x
slr1828	ferredoxin, petF-like protein	x	x	x	x	x
slr1829	putative poly(3-hydroxyalkanoate) synthase component	x	x	x	x	x
slr1830	poly(3-hydroxyalkanoate) synthase	x	x	x	x	x
slr1834	P700 apoprotein subunit Ia	x	x	x	x	x
slr1835	P700 apoprotein subunit Ib	x	x	x	x	x
slr1837	two-component system response regulator OmpR subfamily	x	x	x	x	x
slr1838	carbon dioxide concentrating mechanism protein CcmK homolog 3, putative carboxysome assembly protein	x	x	x	x	x
slr1839	carbon dioxide concentrating mechanism protein CcmK homolog 4, putative carboxysome assembly protein	x	x	x	x	x
slr1841	probable porin; major outer membrane protein	x	x	x	x	x
slr1842	cysteine synthase	x	x	x	x	x
slr1843	glucose 6-phosphate dehydrogenase	x	x	x	x	x
slr1844	excinuclease ABC subunit A	x	x	x	x	x
slr1847	hypothetical protein	x	x	x	x	x
slr1848	histidinol dehydrogenase	x	x	x	x	x
slr1852	unknown protein	x	x	x	x	x
slr1853	carboxymuconolactone decarboxylase	x	x	x	x	x
slr1854	unknown protein	x	x	x	x	x
slr1855	unknown protein	x	x	x	x	x
slr1856	phosphoprotein substrate of icfG gene cluster	x	x	x	x	x
slr1857	isoamylase	x	x	x	x	x
slr1859	anti-sigma f factor antagonist	x	x	x	x	x
slr1860	carbon metabolisms regulatory protein IcfG	x	x	x	x	x
slr1861	probable sigma regulatory factor	x	x	x	x	x
slr1867	anthranilate phosphoribosyltransferase	x	x	x	x	x
slr1870	hypothetical protein	x	x	x	x	x
slr1874	D-alanine--D-alanine ligase	x	x	x	x	x
slr1875	hypothetical protein	x	x	x	x	x
slr1877	2-hydroxyhepta-2,4-diene-1,7-dioate isomerase	x	x	x	x	x
slr1878	phycocyanin alpha-subunit phycocyanobilin lyase	x	x	x	x	x
slr1880	hypothetical protein	x	x	x	x	x
slr1881	ATP-binding subunit of the ABC-type Nat permease for neutral amino acids	x	x	x	x	x
slr1882	riboflavin biosynthesis protein RibF	x	x	x	x	x
slr1884	tryptophanyl-tRNA synthetase	x	x	x	x	x
slr1886	hypothetical protein	x	x	x	x	x
slr1887	porphobilinogen deaminase (hydroxymethylbilane synthase, preuroporphyrinogen synthase)	x	x	x	x	x
slr1890	bacterioferritin	x	x	x	x	x
slr1894	probable DNA-binding stress protein	x	x	x	x	x
slr1897	periplasmic sugar-binding protein of ABC transporter	x	x	x	x	x
slr1898	N-acetylglutamate kinase	x	x	x	x	x
slr1899	urease accessory protein F	x	x	x	x	x
slr1900	hypothetical protein	x	x	x	x	x
slr1908	probable porin; major outer membrane protein	x	x	x	x	x
slr1909	two-component response regulator NarL subfamily	x	x	x	x	x
slr1915	hypothetical protein	x	x	x	x	x
slr1916	probable esterase	x	x	x	x	x
slr1919	hypothetical protein	x	x	x	x	x
slr1923	hypothetical protein	x	x	x	x	x
slr1926	hypothetical protein	x	x	x	x	x
slr1927	hypothetical protein	x	x	x	x	x
slr1931	type 4 pilin-like protein	x	x	x	x	x
slr1932	unknown protein	x	x	x	x	x
slr1933	dTDP-4-dehydrorhamnose 3,5-epimerase	x	x	x	x	x
slr1934	pyruvate dehydrogenase E1 component, alpha subunit	x	x	x	x	x
slr1938	putative translation initiation factor EIF-2b subunit 1	x	x	x	x	x
slr1939	unknown protein	x	x	x	x	x
slr1940	periplasmic protein, function unknown	x	x	x	x	x
slr1942	circadian clock protein KaiC homolog	x	x	x	x	x
slr1944	periplasmic protein, function unknown	x	x	x	x	x
slr1945	2,3-bisphosphoglycerate-independent phosphoglycerate mutase	x	x	x	x	x
slr1949	hypothetical protein	x	x	x	x	x
slr1951	hypothetical protein	x	x	x	x	x
slr1958	unknown protein	x	x	x	x	x
slr1962	probable extracellular solute-binding protein	x	x	x	x	x
slr1963	water-soluble carotenoid protein	x	x	x	x	x
slr1969	two-component sensor histidine kinase	x	x	x	x	x
slr1970	hypothetical protein	x	x	x	x	x
slr1972	hypothetical protein YCF81	x	x	x	x	x
slr1974	GTP binding protein	x	x	x	x	x
slr1975	N-acylglucosamine 2-epimerase	x	x	x	x	x
slr1982	two-component response regulator CheY subfamily	x	x	x	x	x
slr1983	two-component hybrid sensor and regulator	x	x	x	x	x
slr1984	nucleic acid-binding protein, 30S ribosomal protein S1 homolog	x	x	x	x	x
slr1986	allophycocyanin beta subunit	x	x	x	x	x
slr1992	glutathione peroxidase-like NADPH peroxidase	x	x	x	x	x
slr1993	PHA-specific beta-ketothiolase	x	x	x	x	x
slr1994	PHA-specific acetoacetyl-CoA reductase	x	x	x	x	x
slr1998	hypothetical protein	x	x	x	x	x
slr2000	hypothetical protein	x	x	x	x	x
slr2001	cyanophycinase	x	x	x	x	x
slr2002	cyanophycin synthetase	x	x	x	x	x
slr2004	periplasmic protein, function unknown	x	x	x	x	x
slr2005	periplasmic protein, function unknown	x	x	x	x	x
slr2018	unknown protein	x	x	x	x	x
slr2023	malonyl coenzyme A-acyl carrier protein transacylase	x	x	x	x	x
slr2024	two-component response regulator CheY subfamily	x	x	x	x	x
slr2025	hypothetical protein	x	x	x	x	x
slr2032	hypothetical protein YCF23	x	x	x	x	x
slr2033	membrane-associated rubredoxin, essential for photosystem I assembly	x	x	x	x	x
slr2034	putative homolog of plant HCF136, which is essential for stability or assembly of photosystem II	x	x	x	x	x
slr2035	glutamate 5-kinase	x	x	x	x	x
slr2047	PhoH like protein	x	x	x	x	x
slr2048	periplasmic protein, function unknown	x	x	x	x	x
slr2049	hypothetical protein YCF58	x	x	x	x	x
slr2051	phycobilisome rod-core linker polypeptide	x	x	x	x	x
slr2053	putative hydrolase	x	x	x	x	x
slr2058	DNA topoisomerase I	x	x	x	x	x
slr2059	iron-sulfur cluster binding protein homolog	x	x	x	x	x
slr2060	hypothetical protein	x	x	x	x	x
slr2067	allophycocyanin alpha subunit	x	x	x	x	x
slr2070	hypothetical protein	x	x	x	x	x
slr2071	unknown protein	x	x	x	x	x
slr2072	L-threonine deaminase	x	x	x	x	x
slr2073	hypothetical protein YCF50	x	x	x	x	x
slr2074	similar to mannose-1-phosphate guanylyltransferase	x	x	x	x	x
slr2075	10kD chaperonin	x	x	x	x	x
slr2076	60kD chaperonin	x	x	x	x	x
slr2079	putative glutaminase	x	x	x	x	x
slr2081	prephenate dehydrogenase	x	x	x	x	x
slr2088	acetohydroxy acid synthase	x	x	x	x	x
slr2089	squalene-hopene-cyclase	x	x	x	x	x
slr2094	fructose-1,6-/sedoheptulose-1,7-bisphosphatase	x	x	x	x	x
slr2097	cyanoglobin	x	x	x	x	x
slr2099	two-component hybrid sensor and regulator	x	x	x	x	x
slr2100	two-component response regulator	x	x	x	x	x
slr2101	hypothetical protein	x	x	x	x	x
slr2102	cell division protein FtsY	x	x	x	x	x
slr2105	hypothetical protein	x	x	x	x	x
slr2122	hypothetical protein	x	x	x	x	x
slr2123	similar to D-3-phosphoglycerate dehydrogenase	x	x	x	x	x
slr2124	3-oxoacyl-[acyl-carrier protein] reductase	x	x	x	x	x
slr2125	hypothetical protein	x	x	x	x	x
slr2130	3-dehydroquinate synthase	x	x	x	x	x
slr2131	RND multidrug efflux transporter	x	x	x	x	x
slr2132	phosphotransacetylase	x	x	x	x	x
slr2136	GcpE protein homolog	x	x	x	x	x
slr2141	hypothetical protein	x	x	x	x	x
slr2143	L-cysteine/cystine lyase	x	x	x	x	x
slr2144	periplasmic protein, function unknown	x	x	x	x	x
slr5051	unknown protein	x	x	x	x	x
slr5058	hypothetical protein	x	x	x	x	x
slr6012	unknown protein	x	x	x	x	x
slr6014	unknown protein	x	x	x	x	x
slr6016	unknown protein	x	x	x	x	x
slr6037	arsenate reductase	x	x	x	x	x
slr6044	hypothetical protein	x	x	x	x	x
slr6050	hypothetical protein	x	x	x	x	x
slr6095	type I restriction-modification system, M subunit (fragment)	x	x	x	x	x
slr6096	type I restriction-modification system, M subunit (fragment)	x	x	x	x	x
slr6097	type I site-specific deoxyribonuclease	x	x	x	x	x
slr6101	hypothetical protein	x	x	x	x	x
slr6102	type I restriction-modification system, R subunit	x	x	x	x	x
slr6110	putative signalling protein	x	x	x	x	x
slr7011	unknown protein	x	x	x	x	x
slr7012	hypothetical protein	x	x	x	x	x
slr7024	hypothetical protein	x	x	x	x	x
slr7060	hypothetical protein	x	x	x	x	x
slr7061	unknown protein	x	x	x	x	x
slr7073	hypothetical protein	x	x	x	x	x
slr8016	plasmid partitioning protein, ParB	x	x	x	x	x
slr8023	probable esterase	x	x	x	x	x
slr9101	replication protein A	x	x	x	x	x
slr9201	unknown protein [ORF2]	x	x	x	x	x
sml0011	hypothetical protein	x	x	x	x	x
ssl0020	ferredoxin I, essential for growth	x	x	x	x	x
ssl0105	hypothetical protein	x	x	x	x	x
ssl0242	hypothetical protein	x	x	x	x	x
ssl0294	hypothetical protein	x	x	x	x	x
ssl0352	hypothetical protein	x	x	x	x	x
ssl0385	hypothetical protein	x	x	x	x	x
ssl0467	unknown protein	x	x	x	x	x
ssl0546	septum site-determining protein MinE	x	x	x	x	x
ssl0563	photosystem I subunit VII	x	x	x	x	x
ssl0601	30S ribosomal protein S21	x	x	x	x	x
ssl0707	nitrogen regulatory protein P-II	x	x	x	x	x
ssl0787	unknown protein	x	x	x	x	x
ssl0832	hypothetical protein	x	x	x	x	x
ssl1426	50S ribosomal protein L35	x	x	x	x	x
ssl1498	hypothetical protein	x	x	x	x	x
ssl1533	unknown protein	x	x	x	x	x
ssl1690	hypothetical protein	x	x	x	x	x
ssl1707	hypothetical protein	x	x	x	x	x
ssl1762	hypothetical protein	x	x	x	x	x
ssl1784	30S ribosomal protein S15	x	x	x	x	x
ssl1918	hypothetical protein	x	x	x	x	x
ssl1972	hypothetical protein	x	x	x	x	x
ssl2009	hypothetical protein	x	x	x	x	x
ssl2084	acyl carrier protein	x	x	x	x	x
ssl2233	30S ribosomal protein S20	x	x	x	x	x
ssl2245	unknown protein	x	x	x	x	x
ssl2296	pterin-4a-carbinolamine dehydratase	x	x	x	x	x
ssl2420	unknown protein	x	x	x	x	x
ssl2501	unknown protein	x	x	x	x	x
ssl2595	hypothetical protein	x	x	x	x	x
ssl2717	hypothetical protein	x	x	x	x	x
ssl2781	hypothetical protein	x	x	x	x	x
ssl2874	hypothetical protein	x	x	x	x	x
ssl2982	probable DNA-directed RNA polymerase omega subunit	x	x	x	x	x
ssl3044	probable ferredoxin	x	x	x	x	x
ssl3093	phycobilisome small rod linker polypeptide	x	x	x	x	x
ssl3335	preprotein translocase SecE subunit	x	x	x	x	x
ssl3364	CP12 polypeptide	x	x	x	x	x
ssl3389	hypothetical protein	x	x	x	x	x
ssl3432	30S ribosomal protein S19	x	x	x	x	x
ssl3436	50S ribosomal protein L29	x	x	x	x	x
ssl3437	30S ribosomal protein S17	x	x	x	x	x
ssl3441	initiation factor IF-1	x	x	x	x	x
ssl3445	50S ribosomal protein L31	x	x	x	x	x
ssl3451	hypothetical protein	x	x	x	x	x
ssl3549	hypothetical protein	x	x	x	x	x
ssl5113	unknown protein	x	x	x	x	x
ssl6023	unknown protein	x	x	x	x	x
ssl8003	unknown protein	x	x	x	x	x
ssr0330	ferredoxin-thioredoxin reductase, variable chain	x	x	x	x	x
ssr0482	30S ribosomal protein S16	x	x	x	x	x
ssr0693	unknown protein	x	x	x	x	x
ssr1399	30S ribosomal protein S18	x	x	x	x	x
ssr1480	putative RNA-binding protein	x	x	x	x	x
ssr1528	hypothetical protein	x	x	x	x	x
ssr1600	similar to anti-sigma f factor antagonist	x	x	x	x	x
ssr1604	50S ribosomal protein L28	x	x	x	x	x
ssr1698	hypothetical protein	x	x	x	x	x
ssr1789	CAB/ELIP/HLIP-related protein HliD	x	x	x	x	x
ssr1853	unknown protein	x	x	x	x	x
ssr2049	unknown protein	x	x	x	x	x
ssr2554	hypothetical protein	x	x	x	x	x
ssr2799	50S ribosomal protein L27	x	x	x	x	x
ssr2831	photosystem I subunit IV	x	x	x	x	x
ssr2857	mercuric transport protein periplasmic component precursor	x	x	x	x	x
ssr2998	hypothetical protein	x	x	x	x	x
ssr3122	hypothetical protein	x	x	x	x	x
ssr3341	hypothetical protein	x	x	x	x	x
ssr3383	phycobilisome small core linker polypeptide	x	x	x	x	x
ssr3402	unknown protein	x	x	x	x	x
ssr3451	cytochrome b559 alpha subunit	x	x	x	x	x
ssr9004	hypothetical protein [ORF-C]	x	x	x	x	x
sll0450	cytochrome b subunit of nitric oxide reductase	x	x		x
sll0488	hypothetical protein	x	x		x
sll0613	Holliday junction DNA helicase RuvB	x	x		x
sll0829	probable methyltransferase	x	x		x
sll1124	two-component sensor histidine kinase, phytochrome-like protein	x	x		x
sll1138	hypothetical protein	x	x		x
sll1253	similar to polyA polymerase	x	x		x
sll1263	cation efflux system protein	x	x		x
sll1469	hypothetical protein	x	x		x
sll1629	bacterial cryptochrome	x	x		x
sll1697	hypothetical protein	x	x		x
sll1831	glycolate oxidase subunit, (Fe-S)protein	x	x		x
sll5050	probable glycosyltransferase	x	x		x
sll5052	similar to exopolysaccharide export protein	x	x		x
slr0040	bicarbonate transport system substrate-binding protein	x	x		x
slr0044	bicarbonate transport system ATP-binding protein	x	x		x
slr0222	two-component hybrid sensor and regulator	x	x		x
slr0239	precorrin-4 C11-methyltransferase	x	x		x
slr0630	hypothetical protein	x	x		x
slr0755	hypothetical protein	x	x		x
slr0816	hypothetical protein	x	x		x
slr0852	hypothetical protein	x	x		x
slr0865	hypothetical protein	x	x		x
slr0967	hypothetical protein	x	x		x
slr1203	hypothetical protein	x	x		x
slr1287	hypothetical protein	x	x		x
slr1315	hypothetical protein	x	x		x
slr1564	group 3 RNA polymerase sigma factor	x	x		x
slr1653	N-acyl-L-amino acid amidohydrolase	x	x		x
slr1677	hypothetical protein	x	x		x
slr1901	ATP-binding protein of ABC transporter	x	x		x
slr1928	type 4 pilin-like protein	x	x		x
slr1971	hypothetical protein	x	x		x
sll0055	processing protease	x		x	x
sll0085	unknown protein	x		x	x
sll0202	glucose inhibited division protein	x		x	x
sll0257	hypothetical protein	x		x	x
sll0286	hypothetical protein YCF52	x		x	x
sll0369	unknown protein	x		x	x
sll0376	unknown protein	x		x	x
sll0528	hypothetical protein	x		x	x
sll0545	hypothetical protein	x		x	x
sll0603	menaquinone biosynthesis protein MenD	x		x	x
sll0622	quinolinate synthetase	x		x	x
sll0783	unknown protein	x		x	x
sll0821	phytochrome-like protein	x		x	x
sll0834	low affinity sulfate transporter	x		x	x
sll0898	hypothetical protein	x		x	x
sll1025	hypothetical protein	x		x	x
sll1330	two-component system response regulator OmpR subfamily	x		x	x
sll1369	putative peptidase	x		x	x
sll1451	nitrate/nitrite transport system permease protein	x		x	x
sll1453	nitrate/nitrite transport system ATP-binding protein	x		x	x
sll1454	ferredoxin-nitrate reductase	x		x	x
sll1475	a part of phytochrome-like sensor histidine kinase gene (disrupted by insertion of IS)	x		x	x
sll1483	periplasmic protein, similar to transforming growth factor induced protein	x		x	x
sll1507	salt-induced periplasmic protein	x		x	x
sll1605	(3R)-hydroxymyristol acyl carrier protein dehydrase	x		x	x
sll1634	hypothetical protein	x		x	x
sll1833	penicillin-binding protein	x		x	x
slr0303	hypothetical protein	x		x	x
slr0345	unknown protein	x		x	x
slr0603	DNA polymerase III alpha subunit [Contains: Ssp dnaE intein]	x		x	x
slr0607	hypothetical protein	x		x	x
slr0615	ATP-binding protein of ABC transporter	x		x	x
slr0749	light-independent protochlorophyllide reductase iron protein subunit ChlL	x		x	x
slr0770	hypothetical protein	x		x	x
slr1041	two-component response regulator PatA subfamily	x		x	x
slr1164	ribonucleotide reductase subunit alpha	x		x	x
slr1167	glycerol dehydrogenase	x		x	x
slr1197	SMF protein	x		x	x
slr1424	UDP-N-acetylenolpyruvoylglucosamine reductase	x		x	x
slr1535	hypothetical protein	x		x	x
slr1728	potassium-transporting P-type ATPase A chain	x		x	x
slr1964	hypothetical protein	x		x	x
ssl2814	unknown protein	x		x	x
ssr2047	hypothetical protein	x		x	x
ssr3532	unknown protein	x		x	x
sll0306	RNA polymerase group 2 sigma factor	x			x
sll0330	sepiapterine reductase	x			x
sll0337	phosphate sensor, two-component sensor histidine kinase	x			x
sll0378	uroporphyrin-III C-methyltransferase	x			x
sll0436	hypothetical protein	x			x
sll0498	hypothetical protein	x			x
sll0549	hypothetical protein	x			x
sll0704	cysteine desulfurase	x			x
sll0818	tetrapyrrole methylase family protein	x			x
sll0844	tRNA (5-methylaminomethyl-2-thiouridylate)-methyltransferase	x			x
sll0846	hypothetical protein	x			x
sll0860	hypothetical protein	x			x
sll0875	hypothetical protein	x			x
sll0909	unknown protein	x			x
sll0925	hypothetical protein	x			x
sll0944	hypothetical protein	x			x
sll0996	hypothetical protein	x			x
sll1118	hypothetical protein	x			x
sll1251	hypothetical protein	x			x
sll1274	hypothetical protein	x			x
sll1360	DNA polymerase III subunit gamma/tau [Contains: Ssp dnaX intein]	x			x
sll1386	hypothetical protein	x			x
sll1432	putative hydrogenase expression/formation protein HypB	x			x
sll1512	hypothetical protein	x			x
sll1564	putative lyase	x			x
sll1573	hypothetical protein	x			x
sll1758	MrsA protein homolog	x			x
sll1766	hypothetical protein	x			x
sll1878	iron(III)-transport ATP-binding protein	x			x
sll1880	hypothetical protein	x			x
sll2015	hypothetical protein	x			x
sll6053	hypothetical protein	x			x
slr0020	DNA recombinase	x			x
slr0211	hypothetical protein	x			x
slr0238	hypothetical protein	x			x
slr0358	unknown protein	x			x
slr0487	hypothetical protein	x			x
slr0500	imidazoleglycerol-phosphate dehydratase	x			x
slr0544	ATP-binding protein of ABC transporter	x			x
slr0845	hypothetical protein	x			x
slr0851	type 2 NADH dehydrogenase	x			x
slr0915	putative endonuclease [encoded in trnfM-intron: 2791054 - 2791708]	x			x
slr1095	hypothetical protein	x			x
slr1099	3-octaprenyl-4-hydroxybenzoate carboxy-lyase	x			x
slr1583	hypothetical protein	x			x
slr1629	ribosomal large subunit pseudouridine synthase D	x			x
slr1752	hypothetical protein	x			x
slr2019	ATP-binding protein of ABC transporter	x			x
slr2043	zinc transport system substrate-binding protein	x			x
ssl0312	hypothetical protein	x			x
ssr2551	hypothetical protein	x			x
sll0005	hypothetical protein		x	x	x
sll0008	unknown protein		x	x	x
sll0021	probable exonuclease		x	x	x
sll0267	unknown protein		x	x	x
sll0418	2-methyl-6-phytylbenzoquinone methyltransferase		x	x	x
sll0499	hypothetical protein		x	x	x
sll0544	hypothetical protein		x	x	x
sll0565	hypothetical protein		x	x	x
sll0638	periplasmic protein, function unknown		x	x	x
sll0644	probable esterase		x	x	x
sll0788	hypothetical protein		x	x	x
sll0905	hypothetical protein		x	x	x
sll1036	hypothetical protein		x	x	x
sll1077	agmatinase		x	x	x
sll1121	hypothetical protein		x	x	x
sll1163	unknown protein		x	x	x
sll1224	hydrogenase subunit of the bidirectional hydrogenase		x	x	x
sll1372	hypothetical protein		x	x	x
sll1382	ferredoxin, petF-like protein		x	x	x
sll1387	serine/threonine protein phosphatase PppA		x	x	x
sll1570	unknown protein		x	x	x
sll1614	cation-transporting P-type ATPase		x	x	x
sll1620	hypothetical protein		x	x	x
sll1647	probable phosphinothricin N-acetyltransferase		x	x	x
sll1652	hypothetical protein		x	x	x
sll1656	hypothetical protein		x	x	x
sll1660	hypothetical protein		x	x	x
sll1683	lysine decarboxylase		x	x	x
sll1695	pilin polypeptide PilA2		x	x	x
sll1773	hypothetical protein		x	x	x
sll1848	putative acyltransferas		x	x	x
sll1869	probable dioxygenase, Rieske iron-sulfur component		x	x	x
sll1886	hypothetical protein		x	x	x
sll1915	hypothetical protein		x	x	x
sll1939	unknown protein		x	x	x
sll2006	hypothetical protein		x	x	x
sll2008	processing protease		x	x	x
sll5128	unknown protein		x	x	x
slr0056	chlorophyll a synthase		x	x	x
slr0064	hypothetical protein		x	x	x
slr0084	amidotransferase HisH		x	x	x
slr0088	beta-carotene ketolase		x	x	x
slr0112	unknown protein		x	x	x
slr0120	probable tRNA/rRNA methyltransferase		x	x	x
slr0121	hypothetical protein		x	x	x
slr0150	ferredoxin, petF-like protein		x	x	x
slr0291	hypothetical protein		x	x	x
slr0341	unknown protein		x	x	x
slr0351	hypothetical protein		x	x	x
slr0373	hypothetical protein		x	x	x
slr0377	unknown protein		x	x	x
slr0378	similar to 7-beta-(4-carbaxybutanamido)cephalosporanic acid acylase		x	x	x
slr0400	hypothetical protein		x	x	x
slr0402	hypothetical protein		x	x	x
slr0407	hypothetical protein		x	x	x
slr0415	Na+/H+ antiporter		x	x	x
slr0459	hypothetical protein		x	x	x
slr0527	transcription regulator ExsB homolog		x	x	x
slr0589	hypothetical protein		x	x	x
slr0592	hypothetical protein		x	x	x
slr0594	hypothetical protein		x	x	x
slr0596	hypothetical protein		x	x	x
slr0618	cobyric acid synthase		x	x	x
slr0625	hypothetical protein		x	x	x
slr0664	hypothetical protein		x	x	x
slr0681	probable sodium/calcium exchanger protein		x	x	x
slr0722	hypothetical protein		x	x	x
slr0771	hypothetical protein		x	x	x
slr0804	probable D-alanyl-D-alanine carboxypeptidase		x	x	x
slr0871	unknown protein		x	x	x
slr0953	sucrose-phosphate phosphatase		x	x	x
slr1032	unknown protein		x	x	x
slr1035	hypothetical protein		x	x	x
slr1048	hypothetical protein		x	x	x
slr1056	unknown protein		x	x	x
slr1072	GDP-D-mannose dehydratase		x	x	x
slr1084	unknown protein		x	x	x
slr1087	hypothetical protein		x	x	x
slr1178	hypothetical protein		x	x	x
slr1186	hypothetical protein		x	x	x
slr1243	unknown protein		x	x	x
slr1378	hypothetical protein		x	x	x
slr1420	probable sugar kinase		x	x	x
slr1468	hypothetical protein		x	x	x
slr1519	hypothetical protein		x	x	x
slr1565	hypothetical protein		x	x	x
slr1584	two-component transcription regulator OmpR subfamily		x	x	x
slr1646	ribonuclease III		x	x	x
slr1670	unknown protein		x	x	x
slr1681	unknown protein		x	x	x
slr1773	unknown protein		x	x	x
slr1778	unknown protein		x	x	x
slr1814	hypothetical protein		x	x	x
slr1869	unknown protein		x	x	x
slr1924	D-alanyl-D-alanine carboxypeptidase, periplasmic protein		x	x	x
slr1968	unknown protein		x	x	x
slr1977	hypothetical protein		x	x	x
slr1979	anthranilate synthase component I		x	x	x
slr2052	hypothetical protein		x	x	x
slr2080	hypothetical protein		x	x	x
slr2084	hypothetical protein		x	x	x
slr5124	hypothetical protein		x	x	x
slr5126	unknown protein		x	x	x
slr6049	hypothetical protein		x	x	x
slr6056	probable transcriptional regulator		x	x	x
slr8015	plasmid partitioning protein, ParA family		x	x	x
slr8022	hypothetical protein		x	x	x
slr8030	hypothetical protein		x	x	x
ssl0410	unknown protein		x	x	x
ssl0483	hypothetical protein		x	x	x
ssl0564	transcriptional regulator		x	x	x
ssl0788	hypothetical protein		x	x	x
ssl2148	hypothetical protein		x	x	x
ssl2667	an assembly factor for iron-sulfur culsters		x	x	x
ssl2823	hypothetical protein		x	x	x
ssl3291	hypothetical protein		x	x	x
ssl3829	hypothetical protein		x	x	x
ssr0102	hypothetical protein YCF40		x	x	x
ssr0335	unknown protein		x	x	x
ssr0692	hypothetical protein		x	x	x
ssr1256	hypothetical protein		x	x	x
ssr1391	hypothetical protein		x	x	x
ssr1398	50S ribosomal protein L33		x	x	x
ssr1765	hypothetical protein		x	x	x
ssr1766	hypothetical protein		x	x	x
ssr1951	hypothetical protein		x	x	x
ssr2061	glutaredoxin		x	x	x
ssr2087	hypothetical protein		x	x	x
ssr2406	unknown protein		x	x	x
ssr2422	unknown protein		x	x	x
ssr6048	unknown protein		x	x	x
sll0217	flavoprotein/flv4		x		x
sll0394	unknown protein		x		x
sll0451	hypothetical protein		x		x
sll0546	probable translation initiation factor		x		x
sll0790	two-component sensor histidine kinase		x		x
sll1237	N(5)-glutamine methyltransferase		x		x
sll1704	probable short chain dehydrogenase		x		x
sll2003	hypothetical protein		x		x
slr0114	putative PP2C-type protein phosphatase		x		x
slr0446	DNA polymerase III delta&#x27; subunit		x		x
slr0448	DNA repair protein RadA		x		x
slr0847	phosphopantetheine adenylyltransferase		x		x
slr0917	7-keto-8-aminopelargonic acid synthetase		x		x
slr1037	two-component response regulator CheY subfamily		x		x
slr1047	hypothetical protein		x		x
slr1206	hypothetical protein		x		x
slr1421	unknown protein		x		x
slr1452	sulfate transport system substrate-binding protein		x		x
slr1575	probable potassium efflux system		x		x
slr1661	hypothetical protein		x		x
slr1812	hypothetical protein		x		x
slr1822	endonuclease III		x		x
slr2026	dihydropteroate synthase		x		x
slr6042	probable cation efflux system protein, czcB homolog		x		x
ssl0461	hypothetical protein		x		x
ssl1328	hypothetical protein		x		x
ssl2559	ferredoxin		x		x
sll0027	NADH dehydrogenase subunit 4 (involved in constitutive, low affinity CO2 uptake)			x	x
sll0178	hypothetical protein			x	x
sll0273	Na+/H+ antiporter			x	x
sll0657	phospho-N-acetylmuramoyl-pentapeptide-transferase			x	x
sll0916	precorrin isomerase, precorrin-8X methylmutase			x	x
sll1011	hypothetical protein			x	x
sll1062	unknown protein			x	x
sll1377	probable glycosyltransferase			x	x
sll1751	hypothetical protein			x	x
sll1942	unknown protein			x	x
sll1946	hypothetical protein			x	x
sll1973	hypothetical protein			x	x
slr0104	hypothetical protein			x	x
slr0143	WD-repeat protein, Hat protein, involved in the control of a high-affinity transport system for inorganic carbon			x	x
slr0713	tRNA-guanine transglycosylase			x	x
slr1200	urea transport system permease protein			x	x
slr1267	cell division protein FtsW			x	x
smr0006	cytochrome b559 b subunit			x	x
ssr1527	probable molybdopterin [MPT] converting factor, subunit 1			x	x
sll1482	ABC transporter permease protein				x
ssr0657	hypothetical protein				x
slr1285	two-component sensor histidine kinase				x
slr0590	hypothetical protein				x
sll0294	hypothetical protein				x
sll1160	hypothetical protein				x
slr0957	hypothetical protein				x
sll0574	probable permease protein of lipopolysaccharide ABC transporter				x
sll0094	two-component sensor histidine kinase				x
slr1083	hypothetical protein				x
sll0733	unknown protein				x
slr0833	replicative DNA helicase [Contains: Ssp dnaB intein]				x
smr0014	hypothetical protein				x
slr1798	unknown protein				x
slr0445	hypothetical protein				x
sll0482	unknown protein				x
sll0763	hypothetical protein				x
sll0536	probable potassium channel protein				x
sll0350	hypothetical protein				x
slr0069	unknown protein				x
sll1858	unknown protein				x
sll0174	hypothetical protein				x
slr1929	type 4 pilin-like protein				x
slr2121	hypothetical protein				x
sll1820	tRNA pseudouridine synthase 1				x
sll0517	putative RNA binding protein				x
slr1896	hypothetical protein				x
sll1501	cobyrinic acid a,c-diamide synthase				x
ssl3580	putative hydrogenase expression/formation protein HypC				x
slr7041	probable growth inhibitor, PemK-like protein				x
slr1394	hypothetical protein				x
sll1037	unknown protein				x
sll0263	unknown protein				x
sll0088	hypothetical protein				x
slr0883	hypothetical protein				x
slr0889	hypothetical protein				x
slr0262	unknown protein				x
slr1498	putative hydrogenase expression/formation protein HypD				x
slr1107	unknown protein				x
sll0222	putative purple acid phosphatase				x
slr0881	unknown protein				x
[truncated: 289 more rows]

## Sheet: SupplementaryTable4
Supplementary Table 4. Proteins identified in ATLC condition.
Checked	Master	Accession	Description	Coverage [%]	# Peptides	# PSMs	# Unique Peptides	# Protein Groups	# AAs	MW [kDa]	calc. pI	Score Mascot: A2 Mascot	# Peptides (by Search Engine): A2 Mascot
TRUE	Master Protein	sll1789	RNA polymerase beta prime subunit	66	65	361	65	1	1317	144.7	4.84	11377	65
TRUE	Master Protein	sll1502	NADH-dependent glutamate synthase large subunit	64	66	303	64	1	1550	169	5.92	9960	66
TRUE	Master Protein	sll1499	ferredoxin-dependent glutamate synthase	57	63	289	61	1	1546	168.2	5.76	8834	63
TRUE	Master Protein	slr0335	phycobilisome core-membrane linker polypeptide	78	59	689	59	1	896	100.2	9.23	22840	59
TRUE	Master Protein	sll1787	RNA polymerase beta subunit	58	55	277	55	1	1102	123.3	5.3	6688	55
TRUE	Master Protein	sll0370	carbamoyl-phosphate synthase, pyrimidine-specific, large chain	65	53	286	53	1	1105	121.5	5	8011	53
TRUE	Master Protein	slr2076	60kD chaperonin	91	56	667	52	1	541	57.6	5.1	27284	56
TRUE	Master Protein	sll0020	ATP-dependent Clp protease ATPase subunit	74	55	254	51	1	821	91.1	5.5	8721	55
TRUE	Master Protein	slr6012	unknown protein	63	50	209	50	1	730	84.2	6.11	6264	50
TRUE	Master Protein	sll1294	methyl-accepting chemotaxis protein	63	49	165	49	1	953	103.1	4.61	6312	49
TRUE	Master Protein	sll0616	preprotein translocase SecA subunit	61	48	211	48	1	932	106.9	5.12	5801	48
TRUE	Master Protein	sll0446	unknown protein	56	46	182	46	1	1072	120.9	5.35	6414	46
TRUE	Master Protein	sll1561	proline oxidase	68	47	167	46	1	990	110	5.67	5360	47
TRUE	Master Protein	slr0009	ribulose bisphosphate carboxylase large subunit	68	46	1913	46	1	470	52.5	6.15	50867	46
TRUE	Master Protein	slr0665	aconitate hydratase	76	46	232	46	1	868	93.5	5.31	6713	46
TRUE	Master Protein	slr0744	translation initiation factor IF-2	53	46	210	46	1	1001	108.1	5.95	5803	46
TRUE	Master Protein	sll0170	DnaK protein 2, heat shock protein 70, molecular chaperone	69	47	341	44	1	636	67.6	4.86	13070	47
TRUE	Master Protein	sll1021	hypothetical protein	61	44	177	44	1	673	74.4	5.12	6052	44
TRUE	Master Protein	sll1043	polyribonucleotide nucleotidyltransferase	69	43	272	43	1	718	77.8	5.27	8724	43
TRUE	Master Protein	slr0212	5-methyltetrahydrofolate--homocysteine methyltransferase	42	43	126	43	1	1195	132.5	4.96	3409	43
TRUE	Master Protein	slr0322	two-component hybrid sensor and regulator	45	42	144	40	1	1095	120.5	4.77	3756	42
TRUE	Master Protein	slr2002	cyanophycin synthetase	63	40	128	40	1	873	94.6	5.58	4286	40
TRUE	Master Protein	sll0416	60 kDa chaperonin 2, GroEL2, molecular chaperone	83	43	375	39	1	552	57.7	4.97	13000	43
TRUE	Master Protein	sll1463	cell division protein FtsH	77	42	178	39	1	628	68.2	5.41	5263	42
TRUE	Master Protein	slr0869	hypothetical protein	64	39	128	39	1	812	92.5	5.19	4499	39
TRUE	Master Protein	slr1367	glycogen phosphorylase	62	40	172	39	1	855	98.2	6.14	5350	40
TRUE	Master Protein	slr1463	elongation factor EF-G	76	39	304	39	1	695	76.7	5.02	9624	39
TRUE	Master Protein	slr2058	DNA topoisomerase I	51	39	147	39	1	898	99.3	8.82	3724	39
TRUE	Master Protein	sll0920	phosphoenolpyruvate carboxylase	46	38	137	38	1	1034	118.9	5.78	4086	38
TRUE	Master Protein	sll1031	carbon dioxide concentrating mechanism protein CcmM, putative carboxysome structural protein	68	38	287	38	1	687	73.1	8.59	8968	38
TRUE	Master Protein	sll1356	glycogen phosphorylase	59	39	149	38	1	849	96.6	5.29	4274	39
TRUE	Master Protein	slr0453	hypothetical protein	65	38	208	38	1	821	92.4	6.27	5357	38
TRUE	Master Protein	sll0163	WD-repeat protein	28	37	101	37	1	1693	189.8	5.94	2188	37
TRUE	Master Protein	sll1583	unknown protein	80	37	179	37	1	562	61.4	5.08	7385	37
TRUE	Master Protein	slr0907	unknown protein	45	37	152	37	1	1014	115.3	5.25	4257	37
TRUE	Master Protein	sll0041	phytochrome-like photoreceptor protein for positive phototaxis; homologous to methyl-accepting chemotaxis protein	51	36	179	36	1	1000	108.3	4.79	7431	36
TRUE	Master Protein	sll1099	elongation factor Tu	90	35	1152	35	1	399	43.7	5.3	45294	35
TRUE	Master Protein	slr0043	bicarbonate transport system ATP-binding protein	79	38	152	35	1	667	74.1	6.76	4619	38
TRUE	Master Protein	slr0963	ferredoxin-sulfite reductase	56	35	159	35	1	635	71.4	8.47	5172	35
TRUE	Master Protein	slr1641	ClpB protein	58	43	166	35	1	872	98.1	5.26	5034	43
TRUE	Master Protein	sll0362	alanyl-tRNA synthetase	49	34	99	34	1	877	96.1	5.27	2418	34
TRUE	Master Protein	slr0374	hypothetical protein	76	34	140	34	1	501	56.4	6.27	4196	34
TRUE	Master Protein	slr1843	glucose 6-phosphate dehydrogenase	73	34	186	34	1	509	57.8	7.17	5929	34
TRUE	Master Protein	sll0058	DnaK protein 1, heat shock protein 70, molecular chaperone	54	34	171	33	1	692	75.1	4.69	5408	34
TRUE	Master Protein	sll2005	DNA gyrase B subunit [Contains: Ssp gyrB intein]	33	33	122	33	1	1078	122.7	6.64	3318	33
TRUE	Master Protein	slr0040	bicarbonate transport system substrate-binding protein	76	33	144	33	1	452	49.4	5.77	4448	33
TRUE	Master Protein	slr0898	ferredoxin--nitrite reductase	77	33	144	33	1	502	55.9	6.61	3503	33
TRUE	Master Protein	slr1643	ferredoxin-NADP oxidoreductase	85	33	359	33	1	413	46.3	6.04	10927	33
TRUE	Master Protein	sll1070	transketolase	66	32	257	32	1	670	71.7	5.57	8634	32
TRUE	Master Protein	sll7090	unknown protein	51	32	185	32	1	979	111.4	6.28	5293	32
TRUE	Master Protein	slr0063	pilus biogenesis protein homologous to general secretion pathway protein E	64	32	154	32	1	672	75.1	5.6	6572	32
TRUE	Master Protein	slr0220	glycyl-tRNA synthetase beta chain	50	32	119	32	1	722	80	4.86	3200	32
TRUE	Master Protein	slr1720	aspartyl-tRNA synthetase	61	32	164	32	1	599	67.2	5.31	5442	32
TRUE	Master Protein	sll0726	phosphoglucomutase	73	31	173	31	1	567	61.1	6.11	6243	31
[truncated: 2,271 more rows]

## Sheet: SupplementaryTable5
Supplementary Table 5. Proteins identified in ATHC condition.
[truncated: 2,298 more rows]

[truncated: 2 more sheets: SupplementaryTable6, SupplementaryTable7]
